# Supplementary material for: Rhizosphere microbial shifts drive amygdalin detoxification and jasmonate-mediated alleviation of peach autotoxicity
Source: ISME J. 2026 Apr 16;20(1):wrag095. doi: 10.1093/ismejo/wrag095 (PMC13184523; doi:10.1093/ismejo/wrag095)
Supplement: Yang_et_al_ms1_Supplemental_tables_260408_wrag095(1) [file yang_et_al_ms1_supplemental_tables_260408_wrag095(1).xlsx]

## Sheet: Table S1
Table S1 Primers used in this study
Gene name and ID	Purposes	Primer name	Primer sequence 5'→3'
PpCOL ( Prupe.2G074900)	RT-qPCR for gene transcriptional analysis	PpCOL1-F	TGCTGGTTTAACGTCCATAC
		PpCOL1-R	CTTCTGGTCCTGATCTGCTT
PpJAZ (Prupe.1G218500)	RT-qPCR for gene transcriptional analysis	PpJAZ-F	CGTGTGCCCATTAAAGCA
		PpJAZ-R	TAAATGACAAGGCGGGAGTG
PpMYC2 (Prupe.6G212000)	RT-qPCR for gene transcriptional analysis	PpMYC2-F	TTTAGTCATCTGCTCAGTGTGG
		PpMYC2-R	AAGGGTTGTTTTCCAATTCGC
PpFLS2 (Prupe.8G186400)	RT-qPCR for gene transcriptional analysis	PpFLS2-F	TTTGTGCCGTTGATTGTTCA
		PpFLS2-R	AACTAAGCAGCAACCAGAGG
PpLOX2S (Prupe.3G039200)	RT-qPCR for gene transcriptional analysis	PpLOX2S-F	GGACTACCACGACGTTTACC
		PpLOX2S-R	CTCCGGTTGGTGTCAAGAAA
16S rRNA V3–V4	Amygdalin effect on rhizosphere microbiota	338F	ACTCCTACGGGAGGCAGCA
		806R	GGACTACHVGGGTWTCTAAT
16S rRNA V5–V7	Microbial colonization in rhizosphere and root endosphere	799F	AACMGGATTAGATACCCKG
		1193R	ACGTCATCCCCACCTTCC
16S rRNA Full-length	Bacterial strain identification	27F	AGAGTTTGATC(A/C)TGGCTCAG
		1492R	TACGG(C/T)TACCTTGTTACGACTT

## Sheet: Table S2
Table S2 Bacterial isolates with >97% 16S rRNA sequence similarity
Code	Similarity	Name	16S rRNA Squences (V3 to V4, 5' to 3')
1	0.983	ASV41	TGGGGAATATTGCACAATGGGCGCAAGCCTGATGCAGCGACGCCGCGTGGGGGATGACGGCCTTCGGGTTGTAAACCCCTTTCGGCAGGGAACAAGCCTCTTGG--GGTGAGGGTACCTGCGGAAGAAGCGCCGGCTAACTACGTGCCAGCAGCCGCGGTAATACGTAGGGCGCGAGCGTTATCCGGAATTATTGGGCGTAAAGAGCTCGTAGGCGGTTTGTCGCGTCTGCTGTGAAAGCCCGGGGCTCAACCCCGGGTCTGCAGTGGGTACGGGCAGGCTGGAGTGCAGTAGGGGAGACTGGAATTCCTGGTGTAGCGGTGAAATGCGCAGATATCAGGAGGAACACCGATGGCGAAGGCAGGTCTCTGGGCTGTAACTGACGCTGAGGAGCGAAAGC…
		A7	TGGGGAATATTGCACAATGGGCGCAAGCCTGATGCAGCGACGCCGCGTGGGGGATGACGGCCTTCGGGTTGTAAACCCCTTTCGGCAGGGGACAAGCCGTTTCGGCGGTGAGGGTACCTGCGGAAGAAGCGCCGGCTAACTACGTGCCAGCAGCCGCGGTAATACGTAGGGCGCGAGCGTTATCCGGAATTATTGGGCGTAAAGAGCTCGTAGGCGGTTTGTCGCGTCTGCTGTGAAAGCCCGGGGCTCAACCCCGGGTCTGCAGTGGGTACGGGCAGGCTGGAGTGCAGTAGGGGAGACTGGAATTCCTGGTGTAGCGGTGAAATGCGCAGATATCAGGAGGAACACCGATGGCGAAGGCAGGTCTCTGGGCTGTAACTGACGCTGAGGAGCGAAAGC…
2	1	ASV28	TAGGGAATCTTCCGCAATGGACGAAAGTCTGACGGAGCAACGCCGCGTGAGTGATGAAGGCTTTCGGGTCGTAAAACTCTGTTGTTAGGGAAGAACAAGTACAAGAGTAACTGCTTGTACCTTGACGGTACCTAACCAGAAAGCCACGGCTAACTACGTGCCAGCAGCCGCGGTAATACGTAGGTGGCAAGCGTTATCCGGAATTATTGGGCGTAAAGCGCGCGCAGGCGGTTTCTTAAGTCTGATGTGAAAGCCCACGGCTCAACCGTGGAGGGTCATTGGAAACTGGGGAACTTGAGTGCAGAAGAGAAAAGCGGAATTCCACGTGTAGCGGTGAAATGCGTAGAGATGTGGAGGAACACCAGTGGCGAAGGCGGCTTTTTGGTCTGTAACTGACGC…
		C8	TAGGGAATCTTCCGCAATGGACGAAAGTCTGACGGAGCAACGCCGCGTGAGTGATGAAGGCTTTCGGGTCGTAAAACTCTGTTGTTAGGGAAGAACAAGTACAAGAGTAACTGCTTGTACCTTGACGGTACCTAACCAGAAAGCCACGGCTAACTACGTGCCAGCAGCCGCGGTAATACGTAGGTGGCAAGCGTTATCCGGAATTATTGGGCGTAAAGCGCGCGCAGGCGGTTTCTTAAGTCTGATGTGAAAGCCCACGGCTCAACCGTGGAGGGTCATTGGAAACTGGGGAACTTGAGTGCAGAAGAGAAAAGCGGAATTCCACGTGTAGCGGTGAAATGCGTAGAGATGTGGAGGAACACCAGTGGCGAAGGCGGCTTTTTGGTCTGTAACTGACGC…
3	1	ASV11	TAGGGAATCTTCCGCAATGGACGAAAGTCTGACGGAGCAACGCCGCGTGAGTGATGAAGGCTTTCGGGTCGTAAAACTCTGTTGTTAGGGAAGAACAAGTACGAGAGTAACTGCTCGTACCTTGACGGTACCTAACCAGAAAGCCACGGCTAACTACGTGCCAGCAGCCGCGGTAATACGTAGGTGGCAAGCGTTATCCGGAATTATTGGGCGTAAAGCGCGCGCAGGCGGTTTCTTAAGTCTGATGTGAAAGCCCACGGCTCAACCGTGGAGGGTCATTGGAAACTGGGGAACTTGAGTGCAGAAGAGAAAAGCGGAATTCCACGTGTAGCGGTGAAATGCGTAGAGATGTGGAGGAACACCAGTGGCGAAGGCGGCTTTTTGGTCTGTAACTGACGC…
		E8	TAGGGAATCTTCCGCAATGGACGAAAGTCTGACGGAGCAACGCCGCGTGAGTGATGAAGGCTTTCGGGTCGTAAAACTCTGTTGTTAGGGAAGAACAAGTACGAGAGTAACTGCTCGTACCTTGACGGTACCTAACCAGAAAGCCACGGCTAACTACGTGCCAGCAGCCGCGGTAATACGTAGGTGGCAAGCGTTATCCGGAATTATTGGGCGTAAAGCGCGCGCAGGCGGTTTCTTAAGTCTGATGTGAAAGCCCACGGCTCAACCGTGGAGGGTCATTGGAAACTGGGGAACTTGAGTGCAGAAGAGAAAAGCGGAATTCCACGTGTAGCGGTGAAATGCGTAGAGATGTGGAGGAACACCAGTGGCGAAGGCGGCTTTTTGGTCTGTAACTGACGC…
4	0.985	ASV23	TGGGGAATATTGGACAATGGGCGAAAGCCTGATCCAGCAATGCCGCGTGAGTGATGAAGGCCTTAGGGTTGTAAAGCTCTTTTACCAGGGATGATAATGACAGTACCTGGAGAATAAGCTCCGGCTAACTCCGTGCCAGCAGCCGCGGTAATACGGAGGGAGCTAGCGTTGTTCGGAATTACTGGGCGTAAAGCGCACGTAGGCGGCTACTCAAGTCAGAGGTGAAAGCCCGGGGCTCAACCCCGGAACTGCCTTTGAAACTAGGTAGCTAGAATCCTGGAGAGGTCAGTGGAATTCCGAGTGTAGAGGTGAAATTCGTAGATATTCGGAAGAACACCAGTGGCGAAGGCGACTGACTGGACAGGTATTGACGCTGAGGTGCGAAAGCGTGGGGAGCAA…
		A5	TGGGGAATATTGGACAATGGGCGAAAGCCTGATCCAGCAATGCCGCGTGAGTGATGAAGGCCTTAGGGTTGTAAAGCTCTTTTACCCGGGATGATAATGACAGTACCGGGAGAATAAGCTCCGGCTAACTCCGTGCCAGCAGCCGCGGTAATACGGAGGGAGCTAGCGTTGTTCGGAATTACTGGGCGTAAAGCGCGCGTAGGCGGCTGCTCAAGTCAGAGGTGAAAGCCCGGGGCTCAACCCCGGAACTGCCTTTGAAACTAGGTAGCTAGAATCTTGGAGAGGTCAGTGGAATTCCGAGTGTAGAGGTGAAATTCGTAGATATTCGGAAGAACACCAGTGGCGAAGGCGACTGACTGGACAAGTATTGACGCTGAGGTGCGAAAGCGTGGGGAGCAA…
5	1	ASV17	TGGGGAATATTGGACAATGGGCGAAAGCCTGATCCAGCAATGCCGCGTGAGTGATGAAGGCCTTAGGGTTGTAAAGCTCTTTTACCCGGGATGATAATGACAGTACCGGGAGAATAAGCTCCGGCTAACTCCGTGCCAGCAGCCGCGGTAATACGGAGGGAGCTAGCGTTATTCGGAATTACTGGGCGTAAAGCGCACGTAGGCGGCTTTGTAAGTTAGAGGTGAAAGCCTGGAGCTCAACTCCAGAACTGCCTTTAAGACTGCATCGCTTGAATCCAGGAGAGGTGAGTGGAATTCCGAGTGTAGAGGTGAAATTCGTAGATATTCGGAAGAACACCAGTGGCGAAGGCGGCTCACTGGACTGGTATTGACGCTGAGGTGCGAAAGCGTGGGGAGCAA…
		B3	TGGGGAATATTGGACAATGGGCGAAAGCCTGATCCAGCAATGCCGCGTGAGTGATGAAGGCCTTAGGGTTGTAAAGCTCTTTTACCCGGGATGATAATGACAGTACCGGGAGAATAAGCTCCGGCTAACTCCGTGCCAGCAGCCGCGGTAATACGGAGGGAGCTAGCGTTATTCGGAATTACTGGGCGTAAAGCGCACGTAGGCGGCTTTGTAAGTTAGAGGTGAAAGCCTGGAGCTCAACTCCAGAACTGCCTTTAAGACTGCATCGCTTGAATCCAGGAGAGGTGAGTGGAATTCCGAGTGTAGAGGTGAAATTCGTAGATATTCGGAAGAACACCAGTGGCGAAGGCGGCTCACTGGACTGGTATTGACGCTGAGGTGCGAAAGCGTGGGGAGCAA…
6	0.981	ASV43	TGGGGAATTTTGGACAATGGGCGCAAGCCTGATCCAGCAATGCCGCGTGAGTGAAGAAGGCCTTCGGGTTGTAAAGCTCTTTTGTCAGGGAAGAAACGGTTGGGGCTAATATCCCCGGCTAATGACGGTACCTGAAGAATAAGCACCGGCTAACTACGTGCCAGCAGCCGCGGTAATACGTAGGGTGCAAGCGTTAATCGGAATTACTGGGCGTAAAGCGTGCGCAGGCGGTTTTGTAAGTCTGTCGTGAAAGCCCCGGGCTTAACCTGGGAATTGCGATGGAGACTGCAAGGCTTGAATCTGGCAGAGGGGGGTAGAATTCCACGTGTAGCAGTGAAATGCGTAGAGATGTGGAGGAACACCGATGGCGAAGGCAGCCCCCTGGGTCAAGATTGACGC…
		P25	TGGGGAATTTTGGACAATGGGCGCAAGCCTGATCCAGCAATGCCGCGTGAGTGAAGAAGGCCTTCGGGTTGTAAAGCTCTTTTGTCAGGGAAGAAACGGTAGAGGCTAATATCCTTTGCTAATGACGGTACCTGAAGAATAAGCACCGGCTAACTACGTGCCAGCAGCCGCGGTAATACGTAGGGTGCAAGCGTTAATCGGAATTACTGGGCGTAAAGCGTGCGCAGGCGGTTTTGTAAGTCTGTCGTGAAATCCCCGGGCTCAACCTGGGAATTGCGATGGAGACTGCAAGGCTAGAATCTGGCAGAGGGGGGTAGAATTCCACGTGTAGCAGTGAAATGCGTAGAGATGTGGAGGAACACCGATGGCGAAGGCAGCCCCCTGGGTCAAGATTGACGC…
7	0.977	ASV2114	TGGGGAATTTTGGACAATGGGCGCAAGCCTGATCCAGCAATGCCGCGTGTGTGAAGAAGGCCTTCGGGTTGTAAAGCACTTTTGTCCGGAAAGAAAACCTCTGTCCTAATACGGCGGGGGGATGACGGTACCGGAAGAATAAGCACCGGCTAACTACGTGCCAGCAGCCGCGGTAATACGTAGGGTGCAAGCGTTAATCGGAATTACTGGGCGTAAAGCGTGCGCAGGCGGTGATGTAAGACCGATGTGAAATCCCCGGGCTCAACCTGGGAACTGCATTGGTGACTGCATCGCTGGAGTATGGCAGAGGGGGGTGGAATTCCACGTGTAGCAGTGAAATGCGTAGAGATGTGGAGGAACACCGATGGCGAAGGCAGCCCCCTGGGCCAATACTGACGC…
		A1	TGGGGAATTTTGGACAATGGGCGCAAGCCTGATCCAGCAATGCCGCGTGTGTGAAGAAGGCCTTCGGGTTGTAAAGCACTTTTGTCCGGGAAGAAATCCTTTTCGATAATACCGGGAGGGGATGACGGTACCGGAAGAATAAGCACCGGCTAACTACGTGCCAGCAGCCGCGGTAATACGTAGGGTGCGAGCGTTAATCGGAATTACTGGGCGTAAAGCGTGCGCAGGCGGTGATGTAAGACCGATGTGAAATCCCCGGGCTCAACCTGGGAACTGCATTGGTGACTGCATCGCTGGAGTATGGCAGAGGGGGGTGGAATTCCACGTGTAGCAGTGAAATGCGTAGAGATGTGGAGGAACACCGATGGCGAAGGCAGCCCCCTGGGCCAATACTGACGC…
8	0.988	ASV658	TGGGGAATTTTGGACAATGGGCGCAAGCCTGATCCAGCAATGCCGCGTGTGTGAAGAAGGCCTTCGGGTTGTAAAGCACTTTTGTCCGGAAAGAAAACGCTCTGGTTAATACCCGGGGCGGATGACGGTACCGGAAGAATAAGCACCGGCTAACTACGTGCCAGCAGCCGCGGTAATACGTAGGGTGCAAGCGTTAATCGGAATTACTGGGCGTAAAGCGTGCGCAGGCGGTCCGCTAAGACAGATGTGAAATCCCCGGGCTTAACCTGGGAACTGCATTTGTGACTGGCGGGCTAGAGTATGGCAGAGGGGGGTAGAATTCCACGTGTAGCAGTGAAATGCGTAGAGATGTGGAGGAATACCGATGGCGAAGGCAGCCCCCTGGGCCAATACTGACGC…
		A2	TGGGGAATTTTGGACAATGGGCGCAAGCCTGATCCAGCAATGCCGCGTGTGTGAAGAAGGCCTTCGGGTTGTAAAGCACTTTTGTCCGGAAAGAAAACCTCGTGGTTAATACCCGTGGGGGATGACGGTACCGGAAGAATAAGCACCGGCTAACTACGTGCCAGCAGCCGCGGTAATACGTAGGGTGCAAGCGTTAATCGGAATTACTGGGCGTAAAGCGTGCGCAGGCGGTTCGCTAAGACAGATGTGAAATCCCCGGGCTTAACCTGGGAACTGCATTTGTGACTGGCGGGCTAGAGTATGGCAGAGGGGGGTAGAATTCCACGTGTAGCAGTGAAATGCGTAGAGATGTGGAGGAATACCGATGGCGAAGGCAGCCCCCTGGGCCAATACTGACGC…
9	0.993	ASV143	TGGGGAATTTTGGACAATGGGCGAAAGCCTGATCCAGCAATGCCGCGTGTGTGAAGAAGGCCTTCGGGTTGTAAAGCACTTTTGTCCGGAAAGAAATCCTTGGTTCTAATATAGCCGGGGGATGACGGTACCGGAAGAATAAGCACCGGCTAACTACGTGCCAGCAGCCGCGGTAATACGTAGGGTGCGAGCGTTAATCGGAATTACTGGGCGTAAAGCGTGCGCAGGCGGTTTGCTAAGACCGATGTGAAATCCCCGGGCTCAACCTGGGAACTGCATTGGTGACTGGCAGGCTAGAGTATGGCAGAGGGGGGTAGAATTCCACGTGTAGCAGTGAAATGCGTAGAGATGTGGAGGAATACCGATGGCGAAGGCAGCCCCCTGGGCCAATACTGACGC…
		F4	TGGGGAATTTTGGACAATGGGCGAAAGCCTGATCCAGCAATGCCGCGTGTGTGAAGAAGGCCTTCGGGTTGTAAAGCACTTTTGTCCGGAAAGAAATCCTTGGTTCTAATATAGCCGGGGGATGACGGTACCGGAAGAATAAGCACCGGCTAACTACGTGCCAGCAGCCGCGGTAATACGTAGGGTGCAAGCGTTAATCGGAATTACTGGGCGTAAAGCGTGCGCAGGCGGTTTGTTAAGACCGATGTGAAATCCCCGGGCTCAACCTGGGAACTGCATTGGTGACTGGCAAGCTAGAGTATGGCAGAGGGGGGTAGAATTCCACGTGTAGCAGTGAAATGCGTAGAGATGTGGAGGAATACCGATGGCGAAGGCAGCCCCCTGGGCCAATACTGACGC…
10	1	ASV77	TGGGGAATTTTGGACAATGGGGGCAACCCTGATCCAGCAATGCCGCGTGTGTGAAGAAGGCCTTCGGGTTGTAAAGCACTTTTGTCCGGAAAGAAAACCATCGCCCTAATATGGTGGTGGGATGACGGTACCGGAAGAATAAGCACCGGCTAACTACGTGCCAGCAGCCGCGGTAATACGTAGGGTGCGAGCGTTAATCGGAATTACTGGGCGTAAAGCGTGCGCAGGCGGTCTGTTAAGACCGATGTGAAATCCCCGGGCTTAACCTGGGAACTGCATTGGTGACTGGCAGGCTTTGAGTGTGGCAGAGGGAGGTAGAATTCCACGTGTAGCAGTGAAATGCGTAGAGATGTGGAGGAATACCGATGGCGAAGGCAGCCTCCTGGGCCAACACTGACG…
		P16	TGGGGAATTTTGGACAATGGGGGCAACCCTGATCCAGCAATGCCGCGTGTGTGAAGAAGGCCTTCGGGTTGTAAAGCACTTTTGTCCGGAAAGAAAACCATCGCCCTAATATGGTGGTGGGATGACGGTACCGGAAGAATAAGCACCGGCTAACTACGTGCCAGCAGCCGCGGTAATACGTAGGGTGCGAGCGTTAATCGGAATTACTGGGCGTAAAGCGTGCGCAGGCGGTCTGTTAAGACCGATGTGAAATCCCCGGGCTTAACCTGGGAACTGCATTGGTGACTGGCAGGCTTTGAGTGTGGCAGAGGGAGGTAGAATTCCACGTGTAGCAGTGAAATGCGTAGAGATGTGGAGGAATACCGATGGCGAAGGCAGCCTCCTGGGCCAACACTGACG…
11	1	ASV621	TGGGGAATTTTGGACAATGGGGGCAACCCTGATCCAGCAATGCCGCGTGTGTGAAGAAGGCCTTCGGGTTGTAAAGCACTTTTGTCCGGAAAGAAAACCTCCGTCCTAATACGGTGGGGGGATGACGGTACCGGAAGAATAAGCACCGGCTAACTACGTGCCAGCAGCCGCGGTAATACGTAGGGTGCAAGCGTTAATCGGAATTACTGGGCGTAAAGCGTGCGCAGGCGGTTCGCTAAGACCGATGTGAAATCCCCGGGCTTAACCTGGGAACTGCATTGGTGACTGGCGGGCTAGAGTATGGCAGAGGGGGGTAGAATTCCACGTGTAGCAGTGAAATGCGTAGAGATGTGGAGGAATACCGATGGCGAAGGCAGCCCCCTGGGCCAATACTGACGC…
		F11	TGGGGAATTTTGGACAATGGGGGCAACCCTGATCCAGCAATGCCGCGTGTGTGAAGAAGGCCTTCGGGTTGTAAAGCACTTTTGTCCGGAAAGAAAACCTCCGTCCTAATACGGTGGGGGGATGACGGTACCGGAAGAATAAGCACCGGCTAACTACGTGCCAGCAGCCGCGGTAATACGTAGGGTGCAAGCGTTAATCGGAATTACTGGGCGTAAAGCGTGCGCAGGCGGTTCGCTAAGACCGATGTGAAATCCCCGGGCTTAACCTGGGAACTGCATTGGTGACTGGCGGGCTAGAGTATGGCAGAGGGGGGTAGAATTCCACGTGTAGCAGTGAAATGCGTAGAGATGTGGAGGAATACCGATGGCGAAGGCAGCCCCCTGGGCCAATACTGACGC…
12	0.9908	ASV12	TGGGGAATTTTGGACAATGGGCGCAAGCCTGATCCAGCAATGCCGCGTGTGTGAAGAAGGCC--TTCGGGT---TGTAAAGCACTTTTGTCCGGAAAGAAAACCT-CAGCCCTAATACGGCGGGGGGATGACGGTACCGGAAGAATAAGCACCGGCTAACTACGTGCCAGCAGCCGCGGTAATACGTAGGGTGCAAGCGTTAATCGGAATTACTGGGCGTAAAGCGT-GCGCAGGCGGTCCGCTAAGACAGATGTGAAATCCCCGGGCTTAACCTGGGAACTGCATTTGTGACTGGCGGGCTA-GAGTATGGCAGAGGGGGGTAGAATTCCACGTGTAGCAGTGAAATGCGTAGAGATGTGGAGGAATACCGATGGCGAAGGCAGCCCCCTGGGCCAAT…
		C12	TGGGGAATTTTGGACAATGGGCGCAAGCCTGATCCAGCAATGCCGCGTGTGTGAAGAAGGCC--TTCGGGT---TGTAAAGCACTTTTGTCCGGAAAGAAAACCT-CAGCCCTAATACGGCGGGGGGATGACGGTACCGGAAGAATAAGCACCGGCTAACTACGTGCCAGCAGCCGCGGTAATACGTAGGGTGCAAGCGTTAATCGGAATTACTGGGCGTAAAGCGT-GCGCAGGCGGTCCGCTAAGACAGATGTGAAATCCCCGGGCTTAACCTGGGAACTGCATTTGTGACTGGCGGGCTA-GAGTATGGCAGAGGGGGGTAGAATTCCACGTGTAGCAGTGAAATGCGTAGAGATGTGGAGGAATACCGATGGCGAAGGCAGCCCCCTGGGCCAAT…
13	0.9837	ASV18	TGGGGAATTTTGGACAATGGGCGCAAGCCTGATCCAGCAATGCCGCGTGTGTGAAGAAGGCC--TTCGGGT---TGTAAAGCACTTTTGTCCGGAAAGAAAACCT-CGTGGTTAATACCCGTGGGGGATGACGGTACCGGAAGAATAAGCACCGGCTAACTACGTGCCAGCAGCCGCGGTAATACGTAGGGTGCAAGCGTTAATCGGAATTACTGGGCGTAAAGCGT-GCGCAGGCGGTTCGCTAAGACAGATGTGAAATCCCCGGGCTTAACCTGGGAACTGCATTTGTGACTGGCGGGCTA-GAGTATGGCAGAGGGGGGTAGAATTCCACGTG-TAGCAGTGAAATGCGTAGAGATGTGGAGGAATACCGATGGCGAAGGCAGC-CCCCTGGGCCA…
		D2	TGGGGAATTTTGGACAATGGGGGCAACCCTGATCCAGCAATGCCGCGTGTGTGAAGAAGGCC--TTCGGGT---TGTAAAGCACTTTTGTCCGGAAAGAAAACTT-CTGGGTTAATACCCGGGGAGGATGACGGTACCGGAAGAATAAGCACCGGCTAACTACGTGCCAGCAGCCGCGGTAATACGTAGGGTGCAAGCGTTAATCGGAATTACTGGGCGTAAAGCGT-GCGCAGGCGGTTCGCTAAGACAGATGTGAAATCCCCGGGCTTAACCTGGGAACTGCATTTGTGACTGGCGGGCTA-GAGTATGGCAGAGGGGGGTAGAATTCCACGTG-TAGCAGTGAAATGCGTAGAGATGTGGAGGAATACCGATGGCGAAGGCAGC-CCCCTGGGCCA…
14	1	ASV2143	TGGGGAATTTTGGACAATGGGGGCAACCCTGATCCAGCAATGCCGCGTGTGTGAAGAAGGCC--TTCGGGT---TGTAAAGCACTTTTGTCCGGAAAGAAAACTT-CGCCGCTAATATCGGTGGAGGATGACGGTACCGGAAGAATAAGCACCGGCTAACTACGTGCCAGCAGCCGCGGTAATACGTAGGGTGCGAGCGTTAATCGGAATTACTGGGCGTAAAGCGT-GCGCAGGCGGTCTGTTAAGACCGATGTGAAATCCCCGGGCTTAACCTGGGAACTGCATTGGTGACTGGCAGGCTTTGAGTATGGCAGAGGGGGGTAGAATTCCACGTG-TAGCAGTGAAATGCGTAGAGATGTGGAGGAATACCGATGGCGAAGGCAGC-CCCCTGGGCCA…
		F2	TGGGGAATTTTGGACAATGGGGGCAACCCTGATCCAGCAATGCCGCGTGTGTGAAGAAGGCC--TTCGGGT---TGTAAAGCACTTTTGTCCGGAAAGAAAACTT-CGCCGCTAATATCGGTGGAGGATGACGGTACCGGAAGAATAAGCACCGGCTAACTACGTGCCAGCAGCCGCGGTAATACGTAGGGTGCGAGCGTTAATCGGAATTACTGGGCGTAAAGCGT-GCGCAGGCGGTCTGTTAAGACCGATGTGAAATCCCCGGGCTTAACCTGGGAACTGCATTGGTGACTGGCAGGCTTTGAGTATGGCAGAGGGGGGTAGAATTCCACGTG-TAGCAGTGAAATGCGTAGAGATGTGGAGGAATACCGATGGCGAAGGCAGC-CCCCTGGGCCA…
15	0.9827	ASV155	TGGGGAATATTGGACAATGGGCGCAAGCCTGATCCAGCCATGCCGCGTGAGTGATGAAGGCCCTAGGGTTGTAAAGCTCTTTCACCGGAGAAGATAATGACGGTATCCGGAGAAGAAGCCCCGGCTAACTTCGTGCCAGCAGCCGCGGTAATACGAAGGGGGCTAGCGTTGTTCGGAATTACTGGGCGTAAAGCGCACGTAGGCGGACATTTAAGTCAGGGGTGAAATCCCAGAGCTCAACTCTGGAACTGCCTTTGATACTGGGTGTCTTGAGTATGGAAGAGGTGAGTGGAATTCCGAGTGTAGAGGTGAAATTCGTAGATATTCGGAGGAACACCAGTGGCGAAGGCGGC-TCACTGGTCCATTACTGACGCTGAGGTGCGAAAGCGTGGGGAGCA…
		E3	TGGGGAATATTGGACAATGGGCGCAAGCCTGATCCAGCCATGCCGCGTGAGTGATGAAGGCCCTAGGGTTGTAAAGCTCTTTCACCGGTGAAGATAATGACGGTAACCGGAGAAGAAGCCCCGGCTAACTTCGTGCCAGCAGCCGCGGTAATACGAAGGGGGCTAGCGTTGTTCGGAATTACTGGGCGTAAAGCGCACGTAGGCGGACATTTAAGTCAGGGGTGAAATCCCGGGGCTCAACCCCGGAACTGCCTTTGATACTGGGTGTCTAGAGTATGGAAGAGGTGAGTGGAATTCCGAGTGTAGAGGTGAAATTCGTAGATATTCGGAGGAACACCAGTGGCGAAGGCGGC-TCACTGGTCCATTACTGACGCTGAGGTGCGAAAGCGTGGGGAGCA…
16	0.995	ASV9	TGGGGAATATTGGACAATGGGCGAAAGCCTGATCCAGCCATGCCGCGTGAGTGATGAAGGCCCTAGGGTTGTAAAGCTCTTTCAACGGTGAAGATAATGACGGTAACCGTAGAAGAAGCCCCGGCTAACTTCGTGCCAGCAGCCGCGGTAATACGAAGGGGGCTAGCGTTGTTCGGAATTACTGGGCGTAAAGCGC-ACGTAGGCGGATACTTAAGTCAGGGGTGAAATCCCGGGGCTCAACCCCGGAACTGCCTTTGATACTGGGTATCTG-GAGTCCGGAAGAGGTGAGTGGAATTCCGAGTG-TAGAGGTGAAATTCGTAGATATTCGGAGGAACACCAGTGGCGAAGGCGGC-TCACTGGTCCGGTACTGACGCTGAGGTGCGAAAGCGTGGGGA…
		A10	TGGGGAATATTGGACAATGGGCGCAAGCCTGATCCAGCCATGCCGCGTGAGTGATGAAGGCCCTAGGGTTGTAAAGCTCTTTCAACGGTGAAGATAATGACGGTAACCGTAGAAGAAGCCCCGGCTAACTTCGTGCCAGCAGCCGCGGTAATACGAAGGGGGCTAGCGTTGTTCGGAATTACTGGGCGTAAAGCGC-ACGTAGGCGGATACTTAAGTCAGGGGTGAAATCCCGGGGCTCAACCCCGGAACTGCCTTTGATACTGGGTATCTC-GAGTCCGGAAGAGGTGAGTGGAATTCCGAGTG-TAGAGGTGAAATTCGTAGATATTCGGAGGAACACCAGTGGCGAAGGCGGC-TCACTGGTCCGGTACTGACGCTGAGGTGCGAAAGCGTGGGGA…
17	0.9829	ASV10	TGGGGAATATTGCACAATGGGCGAAAGCCTGATGCAGCGACGCCGCGTGAGGGATGACGGCCTTCGGGTTGTAAACCTCTTTCAGCAGGGAAGAAGCGAAAGTGACGGTACCTGCAGAAGAAGCGCCGGCTAACTACGTGCCAGCAGCCGCGGTAATACGTAGGGCGCAAGCGTTGTCCGGAATTATTGGGCGTAAAGAGC-TCGTAGGCGGCTTGTCACGTCGATTGTGAAAGCCCGAGGCTTAACCTCGGGTCTGCAGTCGATACGGGCTAGCTA-GAGTGTGGTAGGGGAGATCGGAATTCCTGGTG-TAGCGGTGAAATGCGCAGATATCAGGAGGAACACCGGTGGCGAAGGCGGA-TCTCTGGGCCATTACTGACGCTGAGGAGCGAAAGCGT…
		H12	TGGGGAATATTGCACAATGGGCGAAAGCCTGATGCAGCGACGCCGCGTGAGGGATGACGGCCTTCGGGTTGTAAACCTCTTTCAGCAGGGAAGAAGCGCAAGTGACGGTACCTGCAGAAGAAGCGCCGGCTAACTACGTGCCAGCAGCCGCGGTAATACGTAGGGCGCAAGCGTTGTCCGGAATTATTGGGCGTAAAGAGC-TCGTAGGCGGCTTGTCGCGTCGGTTGTGAAAGCCCGGGGCTTAACCCCGGGTCTGCAGTCGATACGGGCAGGCTA-GAGTGTGGTAGGGGAGATCGGAATTCCTGGTG-TAGCGGTGAAATGCGCAGATATCAGGAGGAACACCGGTGGCGAAGGCGGA-TCTCTGGGCCATTACTGACGCTGAGGAGCGAAAGCGT…
18	0.986	ASV2141	TGGGGAATTTTGGACAATGGGGGCAACCCTGATCCAGCAATGCCGCGTGTGTGAAGAAGGCC--TTCGGGT---TGTAAAGCACTTTTGTCCGGAAAGAAAACTT-TCGCCCTAATACGGTGGGAGGATGACGGTACCGGAAGAATAAGCACCGGCTAACTACGTGCCAGCAGCCGCGGTAATACGTAGGGTGCAAGCGTTAATCGGAATTACTGGGCGTAAAGCGT-GCGCAGGCGGTTCGCTAAGACCGATGTGAAATCCCCGGGCTTAACCTGGGAACTGCATTGGTGACTGGCGGGCTA-GAGTATGGCAGAGGGGGGTAGAATTCCACGTG-TAGCAGTGAAATGCGTAGAGATGTGGAGGAATACCGATGGCGAAGGCAGC-CCCCTGGGCC-…
		F12	TGGGGAATTTTGGACAATGGGGGCAACCCTGATCCAGCAATGCCGCGTGTGTGAAGAAGGCC--TTCGGGT---TGTAAAGCACTTTTGTCCGGAAAGAAAACCT-CCGCCCTAATATGGTGGGGGGATGACGGTACCGGAAGAATAAGCACCGGCTAACTACGTGCCAGCAGCCGCGGTAATACGTAGGGTGCAAGCGTTAATCGGAATTACTGGGCGTAAAGCGT-GCGCAGGCGGTTCGCTAAGACAGATGTGAAATCCCCGGGCTTAACCTGGGAACTGCATTTGTGACTGGCGGGCTA-GAGTATGGCAGAGGGGGGTAGAATTCCACGTG-TAGCAGTGAAATGCGTAGAGATGTGGAGGAATACCGATGGCGAAGGCAGC-CCCCTGGGCC-…
19	0.972	ASV243	TGGGGAATTTTGGACAATGGGGGCAACCCTGATCCAGCAATGCCGCGTGTGTGAAGAAGGCC--TTCGGGT---TGTAAAGCACTTTTGTCCGGAAAGAAAACCG-CTTCTCTAATACAGGGGCGGGATGACGGTACCGGAAGAATAAGCACCGGCTAACTACGTGCCAGCAGCCGCGGTAATACGTAGGGTGCAAGCGTTAATCGGAATTACTGGGCGTAAAGCGT-GCGCAGGCGGTTCGCTAAGACCGATGTGAAATCCCCGGGCTTAACCTGGGAACTGCATTGGTGACTGGCGGGCTA-GAGTATGGCAGAGGGGGGTAGAATTCCACGTG-TAGCAGTGAAATGCGTAGAGATGTGGAGGAATACCGATGGCGAAGGCAGC-CCCCTGGGCC-…
		B9	TGGGGAATTTTGGACAATGGGCGCAAGCCTGATCCAGCAATGCCGCGTGTGTGAAGAAGGCC--TTCGGGT---TGTAAAGCACTTTTGTCCGGAAAGAAAACCT-CCGCCCTAATATGGTGGGGGGATGACGGTACCGGAAGAATAAGCACCGGCTAACTACGTGCCAGCAGCCGCGGTAATACGTAGGGTGCAAGCGTTAATCGGAATTACTGGGCGTAAAGCGT-GCGCAGGCGGTTCGCTAAGACAGATGTGAAATCCCCGGGCTTAACCTGGGAACTGCATTTGTGACTGGCGGGCTA-GAGTATGGCAGAGGGGGGTAGAATTCCACGTG-TAGCAGTGAAATGCGTAGAGATGTGGAGGAATACCGATGGCGAAGGCAGC-CCCCTGGGCC-…

## Sheet: Table S3
Table S4 Details of differentially expressed genes in peach root.
Gene ID	FC(Amy+SC vs Amy)	Log2FC(Amy+SC vs Amy)	P value	P adjust	Significant	Regulate	Gene Description
Prupe.1G011600	2.035	1.02498	7.51734e-36	1.31534e-33	yes	up	-
Prupe.1G011900	2.014	1.01035	5.95973e-20	3.55637e-18	yes	up	RecName: Full=Primary amine oxidase; AltName: Full=Amine oxidase
Prupe.1G012500	0.226	-2.14602	0.00112348	0.00750937	yes	down	-
Prupe.1G016500	2.453	1.29452	0.00817393	0.039926	yes	up	-
Prupe.1G016700	2.291	1.19567	0.000251387	0.00203465	yes	up	-
Prupe.1G018600	3.966	1.98752	0.000133448	0.00116111	yes	up	-
Prupe.1G018700	2.266	1.18035	2.04588e-11	5.4505e-10	yes	up	-
Prupe.1G023200	3.188	1.67281	9.6759e-17	4.41987e-15	yes	up	-
Prupe.1G023300	3.957	1.98435	1.24508e-12	3.78602e-11	yes	up	-
Prupe.1G023400	5.217	2.38334	4.73586e-07	6.80455e-06	yes	up	-
Prupe.1G025100	2.465	1.30165	1.68791e-22	1.18538e-20	yes	up	RecName: Full=GDP-mannose 3,5-epimerase; Short=GDP-Man 3,5-epimerase
Prupe.1G026100	0.239	-2.06198	5.50935e-10	1.23643e-08	yes	down	-
Prupe.1G029100	0.361	-1.47136	0.00133443	0.00867779	yes	down	-
Prupe.1G029200	2.818	1.49483	2.72244e-31	3.51313e-29	yes	up	-
Prupe.1G029300	2.127	1.08862	1.27824e-07	2.01004e-06	yes	up	RecName: Full=UPF0481 protein At3g47200
Prupe.1G030500	17.996	4.16962	5.556e-32	7.64765e-30	yes	up	RecName: Full=Transcription factor bHLH92; AltName: Full=Basic helix-loop-helix protein 92; Short=AtbHLH92; Short=bHLH 92; AltName: Full=Transcription factor EN 22
Prupe.1G036600	0.405	-1.30407	0.00503549	0.026865	yes	down	RecName: Full=1-aminocyclopropane-1-carboxylate oxidase homolog 1
Prupe.1G037900	2.812	1.49138	7.49101e-27	7.19381e-25	yes	up	RecName: Full=Ethylene-responsive transcription factor 1B; Short=AtERF1B; AltName: Full=Ethylene-responsive element-binding factor 1B; Short=EREBP-1B
Prupe.1G050400	0.022	-5.5131	0.000208765	0.00172071	yes	down	-
Prupe.1G050900	0.171	-2.54849	0.00170156	0.0106622	yes	down	-
Prupe.1G051100	0.313	-1.6766	2.63248e-13	8.57299e-12	yes	down	RecName: Full=Transcription factor MYB48; AltName: Full=Myb-related protein 48; Short=AtMYB48
Prupe.1G051300	0.361	-1.47023	2.74726e-72	4.72689e-69	yes	down	RecName: Full=Transcription factor MYB48; AltName: Full=Myb-related protein 48; Short=AtMYB48
Prupe.1G058400	0.061	-4.02461	3.92423e-07	5.74228e-06	yes	down	-
Prupe.1G061900	2.05	1.03562	1.69354e-21	1.12795e-19	yes	up	RecName: Full=Ubiquinol oxidase 2, mitochondrial; AltName: Full=Alternative oxidase 2; Flags: Precursor
Prupe.1G074400	2.316	1.21162	2.60437e-54	1.62947e-51	yes	up	RecName: Full=Transcription factor bHLH35; AltName: Full=Basic helix-loop-helix protein 35; Short=AtbHLH35; Short=bHLH 35; AltName: Full=Transcription factor EN 4
Prupe.1G083000	2.241	1.16446	0.000507505	0.00376652	yes	up	RecName: Full=G-type lectin S-receptor-like serine/threonine-protein kinase At1g34300; Flags: Precursor
Prupe.1G083400	0.007	-7.11735	3.84955e-08	6.56873e-07	yes	down	-
Prupe.1G085900	0.493	-1.02102	0.00632573	0.032449	yes	down	RecName: Full=Auxin-responsive protein IAA33; AltName: Full=Indoleacetic acid-induced protein 33
Prupe.1G087800	2.673	1.41843	1.20177e-06	1.62177e-05	yes	up	-
Prupe.1G088600	2.288	1.19395	5.0608e-16	2.15889e-14	yes	up	RecName: Full=Probable xyloglucan endotransglucosylase/hydrolase protein 23; Short=At-XTH23; Short=XTH-23; Flags: Precursor
Prupe.1G088900	3.077	1.62174	6.20221e-32	8.42481e-30	yes	up	RecName: Full=Probable xyloglucan endotransglucosylase/hydrolase protein 21; Short=At-XTH21; Short=XTH-21; Flags: Precursor
Prupe.1G090700	3.144	1.6526	6.11995e-05	0.000573315	yes	up	-
Prupe.1G093600	0.425	-1.23425	0.00618083	0.0318006	yes	down	RecName: Full=(R)-mandelonitrile lyase 1; AltName: Full=Hydroxynitrile lyase 1; Short=(R)-oxynitrilase 1; Flags: Precursor
Prupe.1G093800	0.087	-3.51926	0.00373879	0.0209087	yes	down	RecName: Full=(R)-mandelonitrile lyase 1; AltName: Full=Hydroxynitrile lyase 1; Short=(R)-oxynitrilase 1; Flags: Precursor
Prupe.1G094800	0.465	-1.10558	3.24339e-05	0.000327463	yes	down	-
Prupe.1G095900	3.2	1.6781	1.23158e-55	8.76842e-53	yes	up	-
Prupe.1G111800	2.104	1.073	2.84825e-33	4.20056e-31	yes	up	RecName: Full=Alkaline/neutral invertase CINV2; AltName: Full=Cytosolic invertase 2
Prupe.1G115400	0.495	-1.01512	1.14871e-07	1.82723e-06	yes	down	-
Prupe.1G121000	0.477	-1.06914	0.000169326	0.00143165	yes	down	RecName: Full=Keratin, type I cytoskeletal 9; AltName: Full=Cytokeratin-9; Short=CK-9; AltName: Full=Keratin-9; Short=K9
Prupe.1G124400	13.189	3.7213	8.31981e-05	0.000758072	yes	up	RecName: Full=Protein NRT1/ PTR FAMILY 5.8; Short=AtNPF5.8
Prupe.1G124900	3.619	1.85576	8.26363e-08	1.3424e-06	yes	up	RecName: Full=Protein NRT1/ PTR FAMILY 5.14; Short=AtNPF5.14; AltName: Full=Nitrate transporter 1.15
Prupe.1G126300	2.107	1.07505	1.35823e-18	7.22768e-17	yes	up	RecName: Full=COBRA-like protein 7; Flags: Precursor
Prupe.1G127100	2.402	1.264	1.57013e-08	2.85374e-07	yes	up	RecName: Full=Major allergen Pru ar 1; AltName: Allergen=Pru ar 1
Prupe.1G127200	2.439	1.28649	1.04278e-09	2.26159e-08	yes	up	RecName: Full=Major allergen Pru av 1; AltName: Full=Allergen Pru a 1; AltName: Allergen=Pru av 1
Prupe.1G127300	2.207	1.14237	3.01493e-35	5.06092e-33	yes	up	RecName: Full=Major allergen Pru ar 1; AltName: Allergen=Pru ar 1
Prupe.1G128300	2.286	1.19265	6.25649e-13	1.96618e-11	yes	up	RecName: Full=Major allergen Pru ar 1; AltName: Allergen=Pru ar 1
Prupe.1G128400	2.276	1.18658	1.21607e-28	1.34991e-26	yes	up	RecName: Full=Major allergen Pru ar 1; AltName: Allergen=Pru ar 1
Prupe.1G128500	2.84	1.5058	5.72843e-22	3.91639e-20	yes	up	-
Prupe.1G129000	2.915	1.54348	2.08697e-23	1.57672e-21	yes	up	RecName: Full=Pathogenesis-related protein STH-2
Prupe.1G138500	2.482	1.31125	2.08763e-07	3.18106e-06	yes	up	RecName: Full=Nuclear transcription factor Y subunit B-5; Short=AtNF-YB-5
Prupe.1G146200	2.665	1.41415	1.02684e-08	1.91691e-07	yes	up	-
Prupe.1G147100	0.122	-3.03733	0.00243173	0.0143986	yes	down	RecName: Full=F-box protein At3g07870
Prupe.1G152100	3.538	1.82278	1.45304e-11	3.9475e-10	yes	up	RecName: Full=Basic 7S globulin; AltName: Full=SBg7S; Short=Bg; Contains: RecName: Full=Basic 7S globulin high kDa subunit; Contains: RecName: Full=Basic 7S globuli
Prupe.1G152200	3.778	1.91771	2.0656e-27	2.11131e-25	yes	up	-
Prupe.1G160400	7.094	2.82666	0.00240887	0.014296	yes	up	-
Prupe.1G165600	0.238	-2.07023	6.15318e-06	7.25141e-05	yes	down	-
Prupe.1G175700	5.3	2.40604	9.39966e-66	1.29383e-62	yes	up	-
Prupe.1G181800	4.409	2.14031	0.00310423	0.0178632	yes	up	-
Prupe.1G183400	14.473	3.85525	0.00380671	0.021254	yes	up	-
Prupe.1G184000	2.64	1.40033	0.00799515	0.0392521	yes	up	-
Prupe.1G184200	5.477	2.45335	2.56786e-34	4.10997e-32	yes	up	-
Prupe.1G196100	3.145	1.65315	3.98345e-05	0.000392903	yes	up	-
Prupe.1G202000	2.313	1.2096	0.00242379	0.0143639	yes	up	-
Prupe.1G203300	3.559	1.83127	5.26402e-17	2.48142e-15	yes	up	-
Prupe.1G204000	2.107	1.07532	4.80362e-16	2.05342e-14	yes	up	-
Prupe.1G204700	2.019	1.01381	1.98178e-15	7.91445e-14	yes	up	RecName: Full=Endochitinase PR4; Flags: Precursor
Prupe.1G205200	2.587	1.37152	0.000462164	0.00348514	yes	up	RecName: Full=Cyclic nucleotide-gated ion channel 1; Short=AtCNGC1; AltName: Full=Cyclic nucleotide- and calmodulin-regulated ion channel 1
Prupe.1G205600	0.254	-1.97578	1.22266e-09	2.6296e-08	yes	down	RecName: Full=Chitinase 5; AltName: Full=Class IV chitinase a; Short=OsChia4a; AltName: Full=Pathogenesis related (PR)-3 chitinase 5; Flags: Precursor
Prupe.1G212500	2.144	1.10015	2.6003e-06	3.29781e-05	yes	up	RecName: Full=U-box domain-containing protein 44; AltName: Full=Plant U-box protein 44; AltName: Full=Protein SENESCENCE-ASSOCIATED E3 UBIQUITIN LIGASE 1
Prupe.1G218500	2.855	1.51351	1.26382e-33	1.94732e-31	yes	up	RecName: Full=Protein TIFY 9; AltName: Full=Jasmonate ZIM domain-containing protein 10; AltName: Full=Protein JASMONATE-ASSOCIATED 1; AltName: Full=Protein JAZ10
Prupe.1G227100	2.207	1.14202	0.000458705	0.00346284	yes	up	RecName: Full=Flavonoid 3',5'-methyltransferase; AltName: Full=Anthocyanin-O-methyltransferase; Short=VvAOMT
Prupe.1G231000	4.591	2.19884	2.31802e-14	8.266e-13	yes	up	-
Prupe.1G231300	19.352	4.27442	6.54184e-63	7.94525e-60	yes	up	RecName: Full=Geraniol 8-hydroxylase; AltName: Full=Cytochrome P450 76B6; AltName: Full=Geraniol 10-hydroxylase; Short=CrG10H
Prupe.1G234600	0.002	-8.87032	1.19219e-13	4.00247e-12	yes	down	-
Prupe.1G236600	2.312	1.20934	1.31398e-11	3.57913e-10	yes	up	-
Prupe.1G237400	3.925	1.97259	4.62639e-09	9.14952e-08	yes	up	RecName: Full=Probable carboxylesterase 11; AltName: Full=AtCXE11
Prupe.1G238000	0.343	-1.54524	3.63957e-06	4.46767e-05	yes	down	-
Prupe.1G238600	0.462	-1.11265	0.00612919	0.03159	yes	down	-
Prupe.1G247900	3.765	1.9127	0.000246827	0.0020001	yes	up	RecName: Full=LysM domain receptor-like kinase 3; Short=LysM-containing receptor-like kinase 3; Flags: Precursor
Prupe.1G249000	2.291	1.19586	9.72289e-12	2.67665e-10	yes	up	RecName: Full=High affinity nitrate transporter 2.5; Short=AtNRT2:5
Prupe.1G252200	2.112	1.07842	6.53061e-18	3.23352e-16	yes	up	RecName: Full=Probable nucleoredoxin 1; Short=AtNrx1
Prupe.1G260400	5.468	2.45099	2.14356e-33	3.20711e-31	yes	up	RecName: Full=IAA-amino acid hydrolase ILR1-like 1; Flags: Precursor
Prupe.1G261000	2.101	1.07077	7.46535e-23	5.35198e-21	yes	up	RecName: Full=Metalloendoproteinase 1; AltName: Full=SMEP1; Flags: Precursor
Prupe.1G261100	2.743	1.45576	1.0942e-61	1.07581e-58	yes	up	-
Prupe.1G275300	2.348	1.23161	0.00526618	0.0278726	yes	up	RecName: Full=Extracellular ribonuclease LE; Short=RNase LE; Flags: Precursor
Prupe.1G278700	2.678	1.42105	4.35783e-16	1.86673e-14	yes	up	RecName: Full=Phosphate transporter PHO1 homolog 2; AltName: Full=Protein PHO1 homolog 2; Short=AtPHO1;H2
Prupe.1G278800	2.335	1.2232	1.05474e-07	1.68554e-06	yes	up	RecName: Full=Phosphate transporter PHO1 homolog 2; AltName: Full=Protein PHO1 homolog 2; Short=AtPHO1;H2
Prupe.1G282500	2.055	1.03899	5.44878e-23	3.9474e-21	yes	up	-
Prupe.1G288600	2.954	1.56251	6.38298e-33	9.21605e-31	yes	up	RecName: Full=Putative methylesterase 11, chloroplastic; Short=AtMES11; Flags: Precursor
Prupe.1G291500	2.032	1.02288	4.67844e-19	2.62489e-17	yes	up	RecName: Full=Cytochrome P450 CYP749A22; AltName: Full=Cytochrome P450 CYP749A20
Prupe.1G291900	2.651	1.40629	7.74999e-05	0.000710542	yes	up	-
Prupe.1G292400	2.966	1.56834	2.86646e-74	5.38035e-71	yes	up	RecName: Full=Cytochrome P450 CYP749A22; AltName: Full=Cytochrome P450 CYP749A20
Prupe.1G294300	4.006	2.00223	6.22559e-17	2.90158e-15	yes	up	-
Prupe.1G294500	2.656	1.40905	1.2219e-25	1.10652e-23	yes	up	RecName: Full=Ricin; Contains: RecName: Full=Ricin A chain; AltName: Full=rRNA N-glycosidase; Contains: RecName: Full=Linker peptide; Contains: RecName: Full=Ricin B
Prupe.1G294600	2.727	1.44712	0.000153795	0.00131651	yes	up	-
Prupe.1G296600	0.376	-1.4102	0.000237502	0.00193211	yes	down	RecName: Full=Cytochrome P450 CYP749A22; AltName: Full=Cytochrome P450 CYP749A20
Prupe.1G296700	0.006	-7.41233	5.61872e-09	1.09754e-07	yes	down	-
Prupe.1G297700	2.378	1.24984	5.69238e-10	1.27198e-08	yes	up	-
Prupe.1G300100	2.529	1.3383	2.97869e-27	2.97106e-25	yes	up	-
Prupe.1G304400	2.527	1.33721	0.000251298	0.00203465	yes	up	-
Prupe.1G312500	2.525	1.33641	2.89848e-09	5.93112e-08	yes	up	-
Prupe.1G312600	2.01	1.00685	1.32602e-25	1.19556e-23	yes	up	-
Prupe.1G314600	3.211	1.6831	9.07608e-18	4.45116e-16	yes	up	-
Prupe.1G317600	4.245	2.0856	5.49286e-41	1.43558e-38	yes	up	-
Prupe.1G317700	2.508	1.32638	4.93344e-31	6.24912e-29	yes	up	-
Prupe.1G319000	3.757	1.90964	9.77459e-17	4.4551e-15	yes	up	-
Prupe.1G319100	2.089	1.06273	3.07496e-07	4.57412e-06	yes	up	-
Prupe.1G322500	3.304	1.72411	1.48592e-27	1.54949e-25	yes	up	-
Prupe.1G327800	0.208	-2.26478	2.18509e-06	2.79526e-05	yes	down	-
Prupe.1G333300	0.446	-1.16339	5.5858e-06	6.63961e-05	yes	down	RecName: Full=Nuclear pore complex protein Nup155; AltName: Full=155 kDa nucleoporin; AltName: Full=Nucleoporin Nup155
Prupe.1G334800	2.325	1.21716	1.93368e-40	4.86887e-38	yes	up	RecName: Full=MACPF domain-containing protein At1g14780
Prupe.1G336200	4.801	2.26341	2.84465e-26	2.6697e-24	yes	up	-
Prupe.1G339500	3.468	1.79424	9.99512e-05	0.000892215	yes	up	-
Prupe.1G343300	2.349	1.23192	0.00080681	0.00563348	yes	up	-
Prupe.1G345200	5.118	2.35558	2.60322e-23	1.93341e-21	yes	up	-
Prupe.1G346200	2.651	1.40681	2.77431e-05	0.000284556	yes	up	RecName: Full=Probable metal-nicotianamine transporter YSL12; AltName: Full=Protein YELLOW STRIPE LIKE 12; Short=OsYSL12
Prupe.1G356000	2.006	1.00407	6.22316e-18	3.10361e-16	yes	up	RecName: Full=Lysine histidine transporter-like 8; AltName: Full=Amino acid transporter-like protein 1
Prupe.1G362600	3.605	1.84996	1.50997e-26	1.4367e-24	yes	up	RecName: Full=Putative proline-rich receptor-like protein kinase PERK11; AltName: Full=Proline-rich extensin-like receptor kinase 11; Short=AtPERK11
Prupe.1G363100	2.035	1.02472	4.05762e-22	2.81133e-20	yes	up	-
Prupe.1G371300	0.112	-3.15518	1.61301e-12	4.80574e-11	yes	down	RecName: Full=Floral homeotic protein DEFICIENS
Prupe.1G381100	2.394	1.25922	0.00147857	0.00949551	yes	up	-
Prupe.1G383900	2.172	1.11917	0.0024436	0.0144565	yes	up	-
Prupe.1G385300	2.245	1.16661	3.04341e-15	1.1969e-13	yes	up	-
Prupe.1G385400	2.779	1.4747	0.000344167	0.00269474	yes	up	-
Prupe.1G385600	2.221	1.15095	1.52475e-20	9.598e-19	yes	up	-
Prupe.1G385900	3.207	1.68144	0.0082286	0.0401361	yes	up	-
Prupe.1G387400	2.807	1.4889	2.35706e-09	4.8715e-08	yes	up	-
Prupe.1G393000	4.767	2.25297	3.26336e-147	3.36893e-143	yes	up	RecName: Full=Probable WRKY transcription factor 40; AltName: Full=WRKY DNA-binding protein 40
Prupe.1G393400	2.583	1.36886	9.12848e-48	3.6956e-45	yes	up	RecName: Full=Chorismate mutase 2; Short=AtCM2; AltName: Full=CM-2
Prupe.1G397700	2.065	1.04597	2.32598e-05	0.000243039	yes	up	RecName: Full=Protein ASPARTIC PROTEASE IN GUARD CELL 2; Short=AtASPG2; Flags: Precursor
Prupe.1G399000	0.047	-4.39676	0.00292883	0.0169816	yes	down	-
Prupe.1G399600	2.881	1.52673	3.44782e-25	2.99106e-23	yes	up	RecName: Full=Glutamate receptor 2.8; AltName: Full=Ligand-gated ion channel 2.8; Flags: Precursor
Prupe.1G399700	2.811	1.49094	6.17326e-37	1.14828e-34	yes	up	RecName: Full=Glutamate receptor 2.8; AltName: Full=Ligand-gated ion channel 2.8; Flags: Precursor
Prupe.1G409700	2.366	1.24233	0.000646255	0.00465245	yes	up	-
Prupe.1G409800	3.573	1.83702	2.61738e-31	3.39881e-29	yes	up	-
Prupe.1G414400	2.451	1.29311	2.45991e-24	1.99175e-22	yes	up	RecName: Full=Ferrochelatase-2, chloroplastic; AltName: Full=Ferrochelatase II; AltName: Full=Heme synthase 2; AltName: Full=Protoheme ferro-lyase 2; Flags: Precurso
Prupe.1G417800	7.167	2.84145	9.47901e-05	0.000850927	yes	up	RecName: Full=1-aminocyclopropane-1-carboxylate synthase 8; Short=ACC synthase 8; AltName: Full=S-adenosyl-L-methionine methylthioadenosine-lyase 8
Prupe.1G424300	2.189	1.13046	8.65029e-39	1.84126e-36	yes	up	RecName: Full=Zinc finger protein AZF2; AltName: Full=Zinc-finger protein 2
Prupe.1G426300	2.289	1.19501	1.00172e-39	2.32387e-37	yes	up	RecName: Full=3-oxo-Delta(4,5)-steroid 5-beta-reductase; AltName: Full=Delta(4)-3-oxosteroid 5-beta-reductase; AltName: Full=Delta-4,5-steroid 5-beta-reductase; Sho
Prupe.1G427700	8.634	3.10995	0.000364845	0.00282926	yes	up	RecName: Full=Putative receptor-like protein kinase At3g47110; Flags: Precursor
Prupe.1G427800	3.327	1.73432	3.87051e-14	1.36373e-12	yes	up	-
Prupe.1G429100	3.296	1.72052	8.82218e-13	2.71059e-11	yes	up	-
Prupe.1G429600	0.047	-4.41887	1.35272e-06	1.80658e-05	yes	down	RecName: Full=Putative receptor protein kinase ZmPK1; Flags: Precursor
Prupe.1G429900	2.876	1.52421	7.65225e-14	2.61151e-12	yes	up	RecName: Full=Putative receptor protein kinase ZmPK1; Flags: Precursor
Prupe.1G438900	3.156	1.65788	0.000370293	0.00286561	yes	up	RecName: Full=Probable LRR receptor-like serine/threonine-protein kinase MEE39; AltName: Full=Protein MATERNAL EFFECT EMBRYO ARREST 39; Flags: Precursor
Prupe.1G439500	0.026	-5.29206	0.000230966	0.00188489	yes	down	RecName: Full=Patatin-like protein 2; Short=AtPLP2; AltName: Full=Patatin-related phospholipase A IIalpha; Short=pPLAIIa; AltName: Full=Phospholipase A IIA; Short=A
Prupe.1G440100	2.529	1.33877	0.00141368	0.00911563	yes	up	RecName: Full=Patatin-like protein 2; Short=AtPLP2; AltName: Full=Patatin-related phospholipase A IIalpha; Short=pPLAIIa; AltName: Full=Phospholipase A IIA; Short=A
Prupe.1G441800	0.203	-2.30178	0.00876948	0.0422256	yes	down	-
Prupe.1G453500	2.03	1.02179	0.00150788	0.00964098	yes	up	RecName: Full=Dehydration-responsive protein RD22; Flags: Precursor
Prupe.1G460000	3.571	1.83635	1.70987e-09	3.61348e-08	yes	up	-
Prupe.1G465600	2.164	1.11348	0.00565123	0.0295288	yes	up	RecName: Full=Dehydration-responsive protein RD22; Flags: Precursor
Prupe.1G477400	2.519	1.33306	0.000129281	0.0011277	yes	up	RecName: Full=BURP domain-containing protein 3; Short=OsBURP03; Flags: Precursor
Prupe.1G477600	2.332	1.22182	4.79228e-10	1.09212e-08	yes	up	RecName: Full=UPF0481 protein At3g47200
Prupe.1G478000	2.571	1.36245	3.49901e-05	0.000349681	yes	up	RecName: Full=UPF0481 protein At3g47200
Prupe.1G481200	4.516	2.17495	7.6915e-28	8.1859e-26	yes	up	-
Prupe.1G486000	3.74	1.90288	1.78011e-29	2.0883e-27	yes	up	-
Prupe.1G490800	3.594	1.84578	4.1779e-26	3.86821e-24	yes	up	RecName: Full=Probable receptor-like protein kinase At1g11050; Flags: Precursor
Prupe.1G493100	2.133	1.09293	2.82309e-62	3.06781e-59	yes	up	RecName: Full=NAC domain-containing protein 2; Short=ANAC002
Prupe.1G498400	0.389	-1.36218	0.000963005	0.0065621	yes	down	-
Prupe.1G498700	0.302	-1.72667	3.64244e-06	4.46853e-05	yes	down	-
Prupe.1G498800	0.474	-1.07844	0.00112806	0.00753737	yes	down	-
Prupe.1G509400	3.115	1.6394	6.50475e-09	1.25517e-07	yes	up	-
Prupe.1G509800	3.065	1.61577	5.2761e-07	7.53358e-06	yes	up	-
Prupe.1G515700	0.227	-2.13815	8.87148e-06	0.000100367	yes	down	RecName: Full=Probable LRR receptor-like serine/threonine-protein kinase At4g08850; Flags: Precursor
Prupe.1G519500	0.497	-1.0094	0.00161726	0.0102334	yes	down	RecName: Full=UDP-glycosyltransferase 85A2
Prupe.1G519900	2.161	1.11184	1.22489e-07	1.93056e-06	yes	up	RecName: Full=UDP-glycosyltransferase 85A2
Prupe.1G520800	2.316	1.2115	3.40127e-14	1.2025e-12	yes	up	-
Prupe.1G522800	2.211	1.14455	6.44441e-13	2.01602e-11	yes	up	-
Prupe.1G524700	4.162	2.05743	3.46735e-31	4.44661e-29	yes	up	RecName: Full=Putative clathrin assembly protein At4g40080
Prupe.1G526700	2.022	1.01584	3.43366e-17	1.62603e-15	yes	up	RecName: Full=Dihydrofolate reductase
Prupe.1G529200	2.439	1.28623	6.5707e-24	5.13884e-22	yes	up	RecName: Full=Mitochondrial uncoupling protein 5; Short=AtPUMP5; AltName: Full=Mitochondrial dicarboxylate carrier 1
Prupe.1G529500	2.216	1.14785	0.00663999	0.0337841	yes	up	RecName: Full=Probable pectinesterase/pectinesterase inhibitor 20; Includes: RecName: Full=Pectinesterase inhibitor 20; AltName: Full=Pectin methylesterase inhibit
Prupe.1G539300	2.524	1.33588	0.000468907	0.00352697	yes	up	RecName: Full=Oligopeptide transporter 2; Short=AtOPT2
Prupe.1G542800	2.39	1.25702	1.28057e-08	2.35651e-07	yes	up	RecName: Full=Disease resistance protein At4g27190
Prupe.1G545400	5.275	2.39923	0.00158574	0.0100679	yes	up	RecName: Full=Ethylene-responsive transcription factor ERF022
Prupe.1G546100	7.311	2.87004	6.34205e-13	1.98702e-11	yes	up	RecName: Full=Ethylene-responsive transcription factor ERF019
Prupe.1G548900	9.521	3.25107	9.26375e-11	2.27701e-09	yes	up	RecName: Full=12-oxophytodienoate reductase 2; AltName: Full=12-oxophytodienoate-10,11-reductase 2; Short=AtOPR2; Short=OPDA-reductase 2
Prupe.1G550100	0.141	-2.82555	0.00145312	0.00934369	yes	down	-
Prupe.1G556500	7.727	2.94999	9.09208e-23	6.42891e-21	yes	up	RecName: Full=Serine/threonine-protein kinase-like protein CCR4; AltName: Full=CRINKLY 4-related kinase 1; Short=AtCRK1; AltName: Full=Protein CRINKLY 4 RELATED 4;
Prupe.1G575200	2.418	1.2739	4.98117e-12	1.41272e-10	yes	up	RecName: Full=Probable leucine-rich repeat receptor-like protein kinase At2g33170; Flags: Precursor
Prupe.1G578700	2.635	1.39769	1.44586e-28	1.5964e-26	yes	up	-
Prupe.2G002500	2.234	1.15971	8.72819e-50	4.29073e-47	yes	up	-
Prupe.2G006200	4.014	2.00496	1.46949e-09	3.13435e-08	yes	up	-
Prupe.2G006300	4.704	2.2339	3.5026e-31	4.46408e-29	yes	up	-
Prupe.2G006400	12.275	3.61765	4.85371e-06	5.84683e-05	yes	up	-
Prupe.2G006800	3.602	1.84889	1.28767e-18	6.86993e-17	yes	up	-
Prupe.2G010800	2.879	1.52534	4.09784e-11	1.05234e-09	yes	up	RecName: Full=Malonyl-coenzyme A:anthocyanin 3-O-glucoside-6''-O-malonyltransferase; Short=Dv3MaT; Short=Malonyl CoA:anthocyanin 3-O-glucoside-6''-O-malonyltransfer
Prupe.2G013100	0.469	-1.0934	0.00049819	0.00370271	yes	down	-
Prupe.2G025200	2.077	1.05471	8.67558e-09	1.64335e-07	yes	up	RecName: Full=Disease resistance protein At4g27190
Prupe.2G025400	2.497	1.32032	1.79301e-16	7.96134e-15	yes	up	RecName: Full=Probable disease resistance protein At4g27220
Prupe.2G033600	4.103	2.03667	5.30074e-14	1.83017e-12	yes	up	-
Prupe.2G033700	5.443	2.44452	1.47883e-118	1.01778e-114	yes	up	RecName: Full=Putative proline-rich receptor-like protein kinase PERK6; AltName: Full=Proline-rich extensin-like receptor kinase 6; Short=AtPERK6
Prupe.2G037900	0.491	-1.02505	1.8195e-20	1.13496e-18	yes	down	-
Prupe.2G039800	0.362	-1.46791	4.76628e-19	2.65971e-17	yes	down	-
Prupe.2G045000	3.577	1.83859	9.1705e-56	6.76226e-53	yes	up	RecName: Full=Probable carboxylesterase 15; AltName: Full=AtCXE15
Prupe.2G046200	0.337	-1.5697	4.57436e-05	0.000444455	yes	down	-
Prupe.2G048700	2.599	1.37776	5.23175e-05	0.000498477	yes	up	RecName: Full=Probable receptor-like protein kinase At1g67000; Flags: Precursor
Prupe.2G050600	0.005	-7.7193	1.08536e-09	2.35147e-08	yes	down	-
Prupe.2G050800	4.29	2.10089	0.000886405	0.00612504	yes	up	RecName: Full=Probable aldo-keto reductase 2
Prupe.2G052900	0.319	-1.64689	0.000113677	0.00100089	yes	down	RecName: Full=Ubiquitin carboxyl-terminal hydrolase 12; AltName: Full=Deubiquitinating enzyme 12; Short=AtUBP12; AltName: Full=Ubiquitin thioesterase 12; AltName:
Prupe.2G054400	3.562	1.83262	5.22915e-06	6.25892e-05	yes	up	-
Prupe.2G055600	4.171	2.06044	0.00395694	0.0219702	yes	up	-
Prupe.2G056100	2.464	1.3008	2.95111e-09	6.02687e-08	yes	up	RecName: Full=Protein SUPPRESSOR OF npr1-1, CONSTITUTIVE 1; Short=AtSNC1; AltName: Full=Disease resistance RPP5-like protein
Prupe.2G056400	0.447	-1.16314	2.82317e-05	0.000288994	yes	down	-
Prupe.2G057700	2.042	1.02999	0.00726603	0.0363161	yes	up	-
Prupe.2G057800	2.058	1.0409	7.17369e-08	1.17832e-06	yes	up	RecName: Full=TMV resistance protein N
Prupe.2G063300	14.861	3.89349	0.00102551	0.00694451	yes	up	-
Prupe.2G066300	18.21	4.18666	0.00783968	0.0386407	yes	up	RecName: Full=Polyprenol reductase
Prupe.2G068000	6.117	2.61273	7.21156e-06	8.36971e-05	yes	up	-
Prupe.2G068100	2.664	1.41357	0.00353878	0.0199398	yes	up	-
Prupe.2G074900	11.412	3.51242	8.27502e-12	2.29952e-10	yes	up	-
Prupe.2G076700	4.245	2.08581	6.68639e-53	3.83483e-50	yes	up	RecName: Full=Tyrosine-sulfated glycopeptide receptor 1
Prupe.2G080900	0.372	-1.4264	1.99974e-06	2.57893e-05	yes	down	-
Prupe.2G081100	0.497	-1.0086	4.5688e-37	8.73445e-35	yes	down	-
Prupe.2G085000	10.973	3.45583	0.00177374	0.0110275	yes	up	RecName: Full=Flavanone 7-O-glucoside 2''-O-beta-L-rhamnosyltransferase; AltName: Full=1,2 rhamnosyltransferase
Prupe.2G086100	2.428	1.27949	1.1436e-06	1.5473e-05	yes	up	-
Prupe.2G087200	2.412	1.27002	0.00487039	0.0261736	yes	up	RecName: Full=Probable receptor-like protein kinase At1g67000; Flags: Precursor
Prupe.2G087900	2.213	1.1459	4.70715e-08	7.92728e-07	yes	up	RecName: Full=Probable receptor-like protein kinase At1g67000; Flags: Precursor
Prupe.2G088900	2.785	1.47775	7.65074e-25	6.42134e-23	yes	up	RecName: Full=Probable receptor-like protein kinase At5g39020; Flags: Precursor
Prupe.2G093300	4.496	2.16857	6.45514e-15	2.44101e-13	yes	up	RecName: Full=Probable receptor-like protein kinase At5g39020; Flags: Precursor
Prupe.2G101400	18.361	4.19861	0.00101372	0.00687365	yes	up	-
Prupe.2G103300	2.887	1.52962	3.32346e-05	0.000334602	yes	up	RecName: Full=Probable receptor-like protein kinase At5g39020; Flags: Precursor
Prupe.2G104600	0.499	-1.00224	0.000851367	0.00591261	yes	down	RecName: Full=Tyrosine-sulfated glycopeptide receptor 1
Prupe.2G105300	65.006	6.02251	2.60344e-05	0.000269305	yes	up	-
Prupe.2G105400	4.438	2.14981	0.00101133	0.00686195	yes	up	RecName: Full=Glutamate receptor 1.4; AltName: Full=Ligand-gated ion channel 1.4; Flags: Precursor
Prupe.2G105600	31.353	4.97052	0.00274367	0.016016	yes	up	-
Prupe.2G111700	0.495	-1.01307	2.57997e-49	1.21065e-46	yes	down	RecName: Full=Disease resistance protein RGA2; AltName: Full=Blight resistance protein RPI; AltName: Full=RGA2-blb
Prupe.2G113200	2.882	1.52685	0.000393367	0.00302377	yes	up	-
Prupe.2G113300	2.658	1.41021	1.64326e-05	0.000177357	yes	up	RecName: Full=TMV resistance protein N
Prupe.2G115900	157.015	7.29476	1.61179e-08	2.92431e-07	yes	up	-
Prupe.2G116700	2.197	1.13566	0.000122673	0.00107506	yes	up	RecName: Full=E3 ubiquitin-protein ligase ATL4; AltName: Full=Protein ARABIDOPSIS TOXICOS EN LEVADURA 4; Short=Protein ATL4; AltName: Full=RING-H2 finger protein AT
Prupe.2G121500	4.307	2.10654	8.81404e-11	2.17164e-09	yes	up	-
Prupe.2G122000	3.294	1.7197	0.00580594	0.0301953	yes	up	-
Prupe.2G123600	3.597	1.8468	0.00448942	0.0244379	yes	up	RecName: Full=E3 ubiquitin-protein ligase RNF5; AltName: Full=Protein G16; AltName: Full=RING finger protein 5; AltName: Full=Ram1 homolog; Short=HsRma1
Prupe.2G124900	3.091	1.62825	0.000954735	0.00651435	yes	up	-
Prupe.2G126200	0.298	-1.74622	7.19135e-06	8.35094e-05	yes	down	RecName: Full=Putative disease resistance protein At4g11170
Prupe.2G129000	2.238	1.16193	1.92816e-66	2.84362e-63	yes	up	RecName: Full=Cell division cycle 20.1, cofactor of APC complex; Short=AtCDC20.1
Prupe.2G129100	2.089	1.06312	5.11155e-07	7.3138e-06	yes	up	-
Prupe.2G129400	6.543	2.70985	3.38147e-40	8.21379e-38	yes	up	RecName: Full=Ethylene-responsive transcription factor 2; Short=NtERF2; AltName: Full=Ethylene-responsive element-binding factor 2; Short=EREBP-2
Prupe.2G129500	4.967	2.31226	7.78793e-45	2.59351e-42	yes	up	RecName: Full=Ethylene-responsive transcription factor 2; Short=NtERF2; AltName: Full=Ethylene-responsive element-binding factor 2; Short=EREBP-2
Prupe.2G129600	6.995	2.80626	6.47601e-21	4.16543e-19	yes	up	RecName: Full=Ethylene-responsive transcription factor 2; Short=NtERF2; AltName: Full=Ethylene-responsive element-binding factor 2; Short=EREBP-2
Prupe.2G136500	0.212	-2.23913	6.77999e-09	1.30463e-07	yes	down	RecName: Full=Putative expansin-B2; Short=At-EXPB2; Short=AtEXPB2; AltName: Full=Ath-ExpBeta-1.4; AltName: Full=Beta-expansin-2; Flags: Precursor
Prupe.2G139800	2.587	1.37116	2.18442e-16	9.61658e-15	yes	up	-
Prupe.2G144600	3.206	1.68095	0.000585424	0.00425308	yes	up	RecName: Full=Vestitone reductase
Prupe.2G147800	9.311	3.21899	0.000493089	0.00367141	yes	up	-
Prupe.2G157300	2.237	1.16133	1.03535e-23	7.97648e-22	yes	up	RecName: Full=BON1-associated protein 2; AltName: Full=Protein BON1-ASSOCIATED PROTEIN 1-LIKE
Prupe.2G157400	2.657	1.40991	1.20998e-16	5.45208e-15	yes	up	-
Prupe.2G165900	2.066	1.04664	2.68671e-18	1.38335e-16	yes	up	RecName: Full=Putative ripening-related protein 2; Flags: Precursor
Prupe.2G166000	4.359	2.12407	0.00183823	0.0113533	yes	up	-
Prupe.2G166100	3.239	1.69535	1.031e-08	1.92295e-07	yes	up	RecName: Full=Probable LRR receptor-like serine/threonine-protein kinase At1g34110; Flags: Precursor
Prupe.2G167600	2.097	1.06848	0.0010818	0.00726373	yes	up	RecName: Full=LRR receptor-like serine/threonine-protein kinase ERL2; AltName: Full=Protein ERECTA-like kinase 2; Flags: Precursor
Prupe.2G178400	2.749	1.45905	9.87907e-09	1.84633e-07	yes	up	-
Prupe.2G181400	0.455	-1.13449	7.12696e-15	2.68523e-13	yes	down	RecName: Full=Hevamine-A; Includes: RecName: Full=Chitinase; Includes: RecName: Full=Lysozyme; Flags: Precursor
Prupe.2G185100	4.203	2.0715	5.57615e-46	2.01984e-43	yes	up	RecName: Full=Probable WRKY transcription factor 46; AltName: Full=WRKY DNA-binding protein 46
Prupe.2G188300	5.286	2.40226	1.7806e-10	4.23549e-09	yes	up	-
Prupe.2G195300	2.424	1.27744	6.59328e-23	4.75984e-21	yes	up	RecName: Full=Transcription factor MYC3; AltName: Full=Basic helix-loop-helix protein 5; Short=AtbHLH5; Short=bHLH 5; AltName: Full=Protein ALTERED TRYPTOPHAN REGUL
Prupe.2G197100	4.638	2.21357	0.00156036	0.0099281	yes	up	-
Prupe.2G217400	2.294	1.19759	2.03469e-24	1.67371e-22	yes	up	-
Prupe.2G223900	2.899	1.53545	4.47674e-20	2.7106e-18	yes	up	RecName: Full=Wall-associated receptor kinase 4; Flags: Precursor
Prupe.2G224000	3.92	1.97088	1.57555e-07	2.44589e-06	yes	up	-
Prupe.2G226200	2.298	1.20055	2.18273e-44	6.82831e-42	yes	up	-
Prupe.2G227900	4.386	2.13275	0.00959947	0.0455175	yes	up	-
Prupe.2G247600	2.522	1.33447	1.71454e-37	3.37145e-35	yes	up	RecName: Full=Nematode resistance protein-like HSPRO2; AltName: Full=AKINbetagamma-interacting protein 2; AltName: Full=Ortholog of sugar beet HS1 PRO-1 protein 2;
Prupe.2G248400	2.494	1.31875	1.31564e-05	0.000144183	yes	up	RecName: Full=Putative receptor-like protein kinase At3g47110; Flags: Precursor
Prupe.2G249300	2.089	1.0625	1.88857e-27	1.93997e-25	yes	up	-
Prupe.2G250900	2.043	1.03102	6.55838e-42	1.75858e-39	yes	up	RecName: Full=Protein SRG1; Short=AtSRG1; AltName: Full=Protein SENESCENCE-RELATED GENE 1
Prupe.2G251000	2.148	1.10314	2.71898e-59	2.33911e-56	yes	up	RecName: Full=Zinc finger CCCH domain-containing protein 66; Short=AtC3H66
Prupe.2G251200	3.609	1.85144	2.47119e-39	5.4863e-37	yes	up	RecName: Full=Omega-3 fatty acid desaturase, chloroplastic; Flags: Precursor
Prupe.2G252200	3.178	1.66813	2.85469e-09	5.8473e-08	yes	up	RecName: Full=Probable protein phosphatase 2C 25; Short=AtPP2C25; AltName: Full=Protein phosphatase AP2C1
Prupe.2G262900	2.66	1.41158	3.43126e-24	2.72482e-22	yes	up	-
Prupe.2G274900	3.647	1.86669	0.00801129	0.0393082	yes	up	RecName: Full=Probable disease resistance protein At1g58390
Prupe.2G277800	2.973	1.57187	2.43116e-24	1.97623e-22	yes	up	RecName: Full=Trehalose-phosphate phosphatase A; Short=AtTPPA; AltName: Full=Trehalose 6-phosphate phosphatase
Prupe.2G289500	12.798	3.67785	1.16165e-25	1.05659e-23	yes	up	-
Prupe.2G289600	4.524	2.17764	8.56637e-09	1.62415e-07	yes	up	RecName: Full=Ethylene-responsive transcription factor ERF026
Prupe.2G295700	6.772	2.75955	0.00435255	0.0238501	yes	up	RecName: Full=Cytokinin hydroxylase; AltName: Full=Cytochrome P450 35A2
Prupe.2G295800	2.325	1.21697	1.37638e-12	4.14992e-11	yes	up	RecName: Full=Cytokinin hydroxylase; AltName: Full=Cytochrome P450 35A2
Prupe.2G301600	2.24	1.16321	2.5518e-36	4.58148e-34	yes	up	-
Prupe.2G303300	11.98	3.5826	0.00234834	0.013981	yes	up	-
Prupe.2G304500	0.223	-2.16511	0.00668729	0.0339662	yes	down	RecName: Full=G-type lectin S-receptor-like serine/threonine-protein kinase At5g24080; Flags: Precursor
Prupe.2G305200	0.463	-1.10993	3.46377e-10	8.00856e-09	yes	down	RecName: Full=Acidic endochitinase; Flags: Precursor
Prupe.2G307400	4.823	2.2698	2.43347e-12	7.14707e-11	yes	up	RecName: Full=Probable WRKY transcription factor 41; AltName: Full=WRKY DNA-binding protein 41
Prupe.2G312200	2.609	1.38349	5.19491e-05	0.000495326	yes	up	-
Prupe.2G312300	0.49	-1.02807	0.00670491	0.0340389	yes	down	RecName: Full=Probable protein phosphatase 2C 8; Short=OsPP2C08
Prupe.2G313000	2.041	1.02931	2.22164e-18	1.15252e-16	yes	up	-
Prupe.2G315800	3.215	1.68463	3.20019e-42	8.8099e-40	yes	up	-
Prupe.2G325000	5.922	2.56617	4.53613e-33	6.5956e-31	yes	up	RecName: Full=Wall-associated receptor kinase 5; Flags: Precursor
Prupe.3G006300	2.786	1.47794	7.04295e-16	2.95561e-14	yes	up	RecName: Full=Transcription factor MYB108; AltName: Full=Myb-related protein 108; Short=AtMYB108; AltName: Full=Protein BOTRYTIS-SUSCEPTIBLE 1
Prupe.3G006700	2.086	1.06068	1.31988e-14	4.84043e-13	yes	up	RecName: Full=Gibberellin 2-beta-dioxygenase 2; AltName: Full=GA 2-oxidase 2; AltName: Full=Gibberellin 2-beta-hydroxylase 2; AltName: Full=Gibberellin 2-oxidase 2
Prupe.3G012700	0.273	-1.87482	8.01604e-10	1.76447e-08	yes	down	-
Prupe.3G013800	2.008	1.00571	8.73547e-21	5.5667e-19	yes	up	RecName: Full=Probable polyamine oxidase 4; Short=AtPAO4; AltName: Full=Amine oxidase 2
Prupe.3G016700	0.257	-1.96163	1.99107e-35	3.39749e-33	yes	down	RecName: Full=Probable disease resistance protein At5g63020; AltName: Full=pNd11
Prupe.3G019100	2.64	1.40053	6.23134e-05	0.000582957	yes	up	-
Prupe.3G026800	6.552	2.71199	2.49855e-33	3.71133e-31	yes	up	RecName: Full=Beta-amyrin synthase
Prupe.3G027300	2.169	1.11704	0.000623399	0.00450346	yes	up	-
Prupe.3G031700	5.452	2.4468	1.02081e-13	3.44953e-12	yes	up	-
Prupe.3G037800	2.588	1.37172	1.2694e-58	1.04837e-55	yes	up	-
Prupe.3G039200	2.717	1.442	1.37666e-54	8.88247e-52	yes	up	RecName: Full=Linoleate 13S-lipoxygenase 3-1, chloroplastic; Flags: Precursor
Prupe.3G040600	0.49	-1.02921	0.000139052	0.00120682	yes	down	RecName: Full=Putative disease resistance RPP13-like protein 2
Prupe.3G050500	0.258	-1.95427	2.244e-48	9.45547e-46	yes	down	-
Prupe.3G055000	0.386	-1.37201	2.91593e-13	9.42491e-12	yes	down	RecName: Full=Inositol oxygenase 1; AltName: Full=Myo-inositol oxygenase 1; Short=AtMIOX1; Short=MI oxygenase 1
Prupe.3G055200	2.002	1.00162	1.70727e-43	5.18383e-41	yes	up	RecName: Full=Probable LRR receptor-like serine/threonine-protein kinase At1g05700; Flags: Precursor
Prupe.3G059800	0.426	-1.23105	0.000642737	0.00463197	yes	down	RecName: Full=Pleiotropic drug resistance protein 15
Prupe.3G062200	6.807	2.76703	4.97636e-05	0.000477005	yes	up	RecName: Full=Ankyrin repeat and sterile alpha motif domain-containing protein 1B
Prupe.3G066900	73.271	6.19517	4.40589e-12	1.25647e-10	yes	up	-
Prupe.3G074000	3.572	1.8368	0.00299266	0.017308	yes	up	-
Prupe.3G076500	2.368	1.24376	0.000523841	0.00386553	yes	up	RecName: Full=Putative pleiotropic drug resistance protein 7
Prupe.3G079700	2.359	1.23807	0.00223762	0.0134147	yes	up	RecName: Full=Late embryogenesis abundant protein 2; AltName: Full=CapLEA-2
Prupe.3G081500	3.308	1.72594	0.00116692	0.00775454	yes	up	-
Prupe.3G084900	2.01	1.00741	4.57136e-10	1.04293e-08	yes	up	-
Prupe.3G089700	2.839	1.50533	8.21662e-06	9.36767e-05	yes	up	RecName: Full=G-type lectin S-receptor-like serine/threonine-protein kinase At2g19130; Flags: Precursor
Prupe.3G091300	2.565	1.35914	1.11119e-14	4.08963e-13	yes	up	-
Prupe.3G093800	2.732	1.44981	2.51349e-49	1.20688e-46	yes	up	-
Prupe.3G098100	3.595	1.84598	1.89837e-112	9.79891e-109	yes	up	RecName: Full=Probable WRKY transcription factor 40; AltName: Full=WRKY DNA-binding protein 40
Prupe.3G103100	4.1	2.03566	2.28954e-17	1.0968e-15	yes	up	-
Prupe.3G108700	2.329	1.21996	3.23934e-33	4.74346e-31	yes	up	RecName: Full=Heat stress transcription factor A-4a; Short=AtHsfA4a; AltName: Full=AtHsf-15; AltName: Full=Heat shock factor protein 21; Short=HSF 21; AltName: Ful
Prupe.3G110300	0.391	-1.3554	5.98831e-05	0.00056277	yes	down	RecName: Full=Cysteine-rich repeat secretory protein 38; Flags: Precursor
Prupe.3G110400	2.684	1.42436	0.00640089	0.0327532	yes	up	-
Prupe.3G110600	2.577	1.36585	1.82208e-06	2.36756e-05	yes	up	RecName: Full=F-box protein At3g07870
Prupe.3G112600	0.214	-2.22297	2.92062e-06	3.65906e-05	yes	down	RecName: Full=E3 ubiquitin-protein ligase RING1-like; AltName: Full=RING finger protein 1
Prupe.3G116400	2.54	1.34511	4.067e-32	5.67373e-30	yes	up	-
Prupe.3G127800	29.082	4.86205	0.0064942	0.0330994	yes	up	-
Prupe.3G127900	11.992	3.58402	0.00878038	0.0422584	yes	up	-
Prupe.3G129200	30.499	4.93068	3.15231e-05	0.000318891	yes	up	-
Prupe.3G129400	2.419	1.27465	0.00935941	0.0445981	yes	up	RecName: Full=Trans-resveratrol di-O-methyltransferase; AltName: Full=Resveratrol O-methyltransferase; Short=ROMT; Short=VvROMT
Prupe.3G129600	2.097	1.06851	0.000319377	0.00251782	yes	up	RecName: Full=Trans-resveratrol di-O-methyltransferase; AltName: Full=Resveratrol O-methyltransferase; Short=ROMT; Short=VvROMT
Prupe.3G129800	4.711	2.23613	3.84559e-25	3.32217e-23	yes	up	RecName: Full=Trans-resveratrol di-O-methyltransferase; AltName: Full=Resveratrol O-methyltransferase; Short=ROMT; Short=VvROMT
Prupe.3G131500	22.496	4.49158	3.51727e-30	4.27183e-28	yes	up	-
Prupe.3G135200	2.075	1.05292	2.44321e-12	7.16548e-11	yes	up	-
Prupe.3G140100	2.778	1.47427	5.57284e-22	3.82267e-20	yes	up	-
Prupe.3G144200	30.125	4.9129	0.00110416	0.00739944	yes	up	-
Prupe.3G144500	14.692	3.87694	3.1391e-13	1.00798e-11	yes	up	-
Prupe.3G145600	2.234	1.15961	0.005607	0.029338	yes	up	-
Prupe.3G147100	3.31	1.7269	8.44547e-05	0.000767489	yes	up	RecName: Full=Putative glutamine amidotransferase PB2B2.05
Prupe.3G148300	0.318	-1.65327	2.00742e-07	3.06563e-06	yes	down	RecName: Full=Thaumatin-like protein 1; AltName: Full=PpAZ44; Flags: Precursor
Prupe.3G153100	0.288	-1.79596	0.00291496	0.0169154	yes	down	-
Prupe.3G153300	0.263	-1.92606	0.00161083	0.010199	yes	down	-
Prupe.3G156500	2.791	1.48098	2.48891e-06	3.16823e-05	yes	up	RecName: Full=Bifunctional epoxide hydrolase 2; Includes: RecName: Full=Cytosolic epoxide hydrolase 2; Short=CEH; AltName: Full=Epoxide hydratase; AltName: Full=Solu
Prupe.3G160200	0.033	-4.91542	0.00301321	0.0174073	yes	down	-
Prupe.3G162200	0.09	-3.47783	9.94687e-27	9.50801e-25	yes	down	RecName: Full=Probable splicing factor 3A subunit 1
Prupe.3G162700	2.34	1.22669	6.49301e-19	3.57496e-17	yes	up	RecName: Full=Probable ADP-ribosylation factor GTPase-activating protein AGD13; Short=ARF GAP AGD13; AltName: Full=Protein ARF-GAP DOMAIN 13; Short=AtAGD13
Prupe.3G164200	3.875	1.95406	2.16195e-44	6.82831e-42	yes	up	RecName: Full=U-box domain-containing protein 21; AltName: Full=Plant U-box protein 21
Prupe.3G167800	2.073	1.05204	8.0892e-11	2.00501e-09	yes	up	RecName: Full=Receptor-like protein kinase; Flags: Precursor
Prupe.3G171800	3.163	1.66114	9.65934e-07	1.32165e-05	yes	up	RecName: Full=Brassinosteroid-regulated protein BRU1; Flags: Precursor
Prupe.3G175800	2.427	1.27931	5.8584e-08	9.74685e-07	yes	up	RecName: Full=Diacylglycerol kinase 5; Short=AtDGK5; Short=DAG kinase 5; AltName: Full=Diglyceride kinase 5; Short=DGK 5
Prupe.3G177100	2.428	1.27999	2.96443e-25	2.58256e-23	yes	up	RecName: Full=Probable aspartic protease At2g35615; Flags: Precursor
Prupe.3G181000	2.595	1.37575	1.13259e-05	0.00012532	yes	up	RecName: Full=Wall-associated receptor kinase-like 10; Flags: Precursor
Prupe.3G181900	2.06	1.04243	4.74474e-11	1.2035e-09	yes	up	RecName: Full=Wall-associated receptor kinase-like 9; Flags: Precursor
Prupe.3G184600	2.311	1.20876	4.44832e-14	1.55405e-12	yes	up	RecName: Full=Putative UDP-glucose flavonoid 3-O-glucosyltransferase 3; Short=FaGT3; AltName: Full=Flavonol 3-O-glucosyltransferase 3
Prupe.3G187400	3.201	1.67868	1.79686e-26	1.70182e-24	yes	up	RecName: Full=UDP-glycosyltransferase 82A1
Prupe.3G189700	2.384	1.25349	2.79673e-08	4.90187e-07	yes	up	RecName: Full=UDP-glycosyltransferase 85A3
Prupe.3G199200	3.162	1.66081	0.00314697	0.0180773	yes	up	RecName: Full=Receptor-like protein 12; Short=AtRLP12; Flags: Precursor
Prupe.3G199600	0.279	-1.84144	0.000458344	0.00346138	yes	down	-
Prupe.3G205900	0.136	-2.87521	0.0018923	0.0116454	yes	down	-
Prupe.3G214200	0.404	-1.30868	0.000950758	0.0064915	yes	down	RecName: Full=Cellulose synthase-like protein H1; AltName: Full=OsCslH1
Prupe.3G220300	0.013	-6.27098	8.63584e-07	1.19427e-05	yes	down	-
Prupe.3G222200	0.489	-1.03193	8.87926e-19	4.85e-17	yes	down	RecName: Full=Probable terpene synthase 9; Short=RcSeTPS9
Prupe.3G223900	570.206	9.15534	4.56599e-14	1.59247e-12	yes	up	RecName: Full=F-box/FBD/LRR-repeat protein At4g00160
Prupe.3G224000	0.372	-1.42521	5.70447e-48	2.3556e-45	yes	down	-
Prupe.3G224200	0.271	-1.88225	2.65325e-05	0.000273771	yes	down	-
Prupe.3G224800	6.809	2.76736	4.31498e-17	2.0387e-15	yes	up	RecName: Full=Calcium-binding protein PBP1; AltName: Full=KIC-related protein 2; AltName: Full=PINOID-binding protein 1
Prupe.3G227800	8.418	3.07348	3.34603e-63	4.31785e-60	yes	up	RecName: Full=Myb-related protein Myb4; AltName: Full=OsMyb4; AltName: Full=Transcription factor RLTR1
Prupe.3G235900	4.452	2.15445	1.11803e-21	7.4948e-20	yes	up	-
Prupe.3G237000	2.862	1.5172	0.00140093	0.00903909	yes	up	-
Prupe.3G237500	2.146	1.1016	8.73762e-16	3.62989e-14	yes	up	-
Prupe.3G266000	2.295	1.19868	8.89769e-26	8.16491e-24	yes	up	RecName: Full=Probable calcium-binding protein CML45; AltName: Full=Calmodulin-like protein 45
Prupe.3G270400	2.238	1.16253	4.60229e-39	1.00025e-36	yes	up	-
Prupe.3G271900	0.148	-2.75974	3.38951e-07	5.00954e-06	yes	down	RecName: Full=Hypersensitive-induced response protein 2; Short=AtHIR2
Prupe.3G272200	2.272	1.18391	2.938e-13	9.46346e-12	yes	up	-
Prupe.3G273900	2.118	1.08256	0.00325103	0.0185733	yes	up	-
Prupe.3G274000	5.771	2.52882	0.000898592	0.00619681	yes	up	-
Prupe.3G274200	2.023	1.0167	6.63898e-14	2.27322e-12	yes	up	RecName: Full=Putative AAA family ATPase L572
Prupe.3G274300	2.247	1.16818	2.81413e-47	1.09629e-44	yes	up	-
Prupe.3G279800	0.475	-1.0745	9.18973e-14	3.11561e-12	yes	down	RecName: Full=Gibberellin-regulated protein 14; AltName: Full=GAST1 protein homolog 14; Flags: Precursor
Prupe.3G293500	0.015	-6.08383	1.6268e-05	0.000175672	yes	down	RecName: Full=Golgin candidate 6; Short=AtGC6
Prupe.3G303600	7.312	2.87036	1.23874e-08	2.28563e-07	yes	up	RecName: Full=Calcium-binding protein CML38; AltName: Full=Calmodulin-like protein 38
Prupe.3G304400	2.751	1.45989	0.00719278	0.0360043	yes	up	-
Prupe.3G315300	0.072	-3.79835	0.00806251	0.0395025	yes	down	-
Prupe.4G007500	2.023	1.01659	4.75786e-51	2.51886e-48	yes	up	RecName: Full=Scarecrow-like protein 13; Short=AtSCL13; AltName: Full=GRAS family protein 24; Short=AtGRAS-24
Prupe.4G017000	0.172	-2.54189	0.00319785	0.0183304	yes	down	-
Prupe.4G024500	0.457	-1.12851	3.97386e-08	6.7585e-07	yes	down	RecName: Full=Glucose-6-phosphate/phosphate translocator 2, chloroplastic; Flags: Precursor
Prupe.4G027200	2.506	1.32518	1.12613e-50	5.81281e-48	yes	up	RecName: Full=Cysteine-rich receptor-like protein kinase 10; Short=Cysteine-rich RLK10; AltName: Full=Receptor-like protein kinase 4; Flags: Precursor
Prupe.4G027600	3.263	1.70629	0.00047182	0.00354583	yes	up	-
Prupe.4G028100	0.45	-1.15263	6.04666e-16	2.55308e-14	yes	down	RecName: Full=Cysteine-rich receptor-like protein kinase 29; Short=Cysteine-rich RLK29; Flags: Precursor
Prupe.4G028200	2.044	1.03126	3.83433e-05	0.000379518	yes	up	RecName: Full=Cysteine-rich receptor-like protein kinase 7; Short=Cysteine-rich RLK7; Flags: Precursor
Prupe.4G028600	4.01	2.00366	0.000527907	0.00388581	yes	up	RecName: Full=Cysteine-rich receptor-like protein kinase 29; Short=Cysteine-rich RLK29; Flags: Precursor
Prupe.4G028700	2.641	1.40118	9.25168e-05	0.000832692	yes	up	RecName: Full=Cysteine-rich receptor-like protein kinase 25; Short=Cysteine-rich RLK25; Flags: Precursor
Prupe.4G028800	2.135	1.09399	1.53212e-12	4.57134e-11	yes	up	RecName: Full=Cysteine-rich receptor-like protein kinase 29; Short=Cysteine-rich RLK29; Flags: Precursor
Prupe.4G031600	2.037	1.02639	1.03409e-09	2.2451e-08	yes	up	RecName: Full=G-type lectin S-receptor-like serine/threonine-protein kinase At1g61490; Flags: Precursor
Prupe.4G033100	2.145	1.10121	3.00498e-19	1.7092e-17	yes	up	-
Prupe.4G033200	2.706	1.43638	1.99422e-11	5.3233e-10	yes	up	RecName: Full=G-type lectin S-receptor-like serine/threonine-protein kinase B120; Flags: Precursor
Prupe.4G034000	2.666	1.41481	2.9645e-15	1.16809e-13	yes	up	RecName: Full=Myb-related protein Myb4; AltName: Full=OsMyb4; AltName: Full=Transcription factor RLTR1
Prupe.4G036800	2.052	1.03673	4.03438e-18	2.05674e-16	yes	up	RecName: Full=F-box protein At1g61340
Prupe.4G043000	2.676	1.42	0.0104358	0.0488255	yes	up	-
Prupe.4G044300	2.572	1.36295	0.00127841	0.00836739	yes	up	RecName: Full=CBS domain-containing protein CBSX5
Prupe.4G046000	3.367	1.75158	5.88392e-17	2.75477e-15	yes	up	RecName: Full=Heat stress transcription factor B-4d; AltName: Full=Heat stress transcription factor 10; Short=OsHsf-10
Prupe.4G053500	2.166	1.1151	5.54784e-10	1.24372e-08	yes	up	RecName: Full=Glutaredoxin-C9; Short=AtGrxC9; AltName: Full=Protein ROXY 19
Prupe.4G053700	2.667	1.41537	5.6951e-35	9.40694e-33	yes	up	RecName: Full=MLO-like protein 12; Short=AtMlo12; Short=AtMlo18
Prupe.4G055500	2.373	1.24697	3.73644e-24	2.94451e-22	yes	up	RecName: Full=Pathogenesis-related genes transcriptional activator PTI5; AltName: Full=PTO-interacting protein 5
Prupe.4G055600	2.368	1.24361	0.00338231	0.0192115	yes	up	-
Prupe.4G056200	2.699	1.43244	1.82811e-14	6.61034e-13	yes	up	RecName: Full=Glutamate receptor 2.9; AltName: Full=Ligand-gated ion channel 2.9; Flags: Precursor
Prupe.4G056600	2.255	1.17309	1.94423e-18	1.02144e-16	yes	up	RecName: Full=Glutamate receptor 3.5; AltName: Full=Ionotropic glutamate receptor GLR6; AltName: Full=Ligand-gated ion channel 3.5; Flags: Precursor
Prupe.4G060800	2.21	1.14408	4.90473e-15	1.88933e-13	yes	up	RecName: Full=Heavy metal-associated isoprenylated plant protein 26; Short=AtHIPP26; AltName: Full=Farnesylated protein 6; Short=AtFP6; Flags: Precursor
Prupe.4G066000	2.38	1.2508	6.00561e-17	2.80538e-15	yes	up	-
Prupe.4G067000	2.036	1.02572	3.84162e-05	0.000380057	yes	up	-
Prupe.4G067500	3.825	1.93563	2.02519e-60	1.90064e-57	yes	up	-
Prupe.4G082500	5.2	2.37848	2.19848e-48	9.45547e-46	yes	up	-
Prupe.4G085700	2.113	1.07916	5.60004e-06	6.6527e-05	yes	up	-
Prupe.4G086500	9.892	3.30626	8.53753e-83	2.51821e-79	yes	up	RecName: Full=Phospholipase A1-Igamma1, chloroplastic; Flags: Precursor
Prupe.4G092200	0.02	-5.64183	0.000111868	0.000986223	yes	down	-
Prupe.4G092800	0.493	-1.02154	5.37406e-05	0.000510622	yes	down	RecName: Full=Probable cyclic nucleotide-gated ion channel 12; AltName: Full=Cyclic nucleotide- and calmodulin-regulated ion channel 12
Prupe.4G092900	0.071	-3.80844	4.49329e-12	1.27963e-10	yes	down	RecName: Full=Wall-associated receptor kinase 5; Flags: Precursor
Prupe.4G093100	2.643	1.40238	5.90617e-09	1.15042e-07	yes	up	RecName: Full=Wall-associated receptor kinase 2; Flags: Precursor
Prupe.4G096900	4.193	2.06812	4.91396e-13	1.5609e-11	yes	up	-
Prupe.4G098300	2.43	1.28113	1.62187e-14	5.89556e-13	yes	up	RecName: Full=Reticuline oxidase-like protein; Flags: Precursor
Prupe.4G099200	0.06	-4.06624	0.00155927	0.00992426	yes	down	RecName: Full=Inactive tetrahydrocannabinolic acid synthase; Flags: Precursor
Prupe.4G099400	2.345	1.22972	6.0979e-05	0.000571508	yes	up	RecName: Full=Tetrahydrocannabinolic acid synthase; Short=THCAS; AltName: Full=Delta(1)-tetrahydrocannabinolic acid synthase; AltName: Full=THCA synthase; Flags: P
Prupe.4G103100	3.476	1.79763	8.84472e-70	1.40475e-66	yes	up	-
Prupe.4G103200	3.263	1.70631	1.0852e-62	1.24479e-59	yes	up	RecName: Full=Beta-amyrin 28-oxidase; AltName: Full=Cytochrome P450 CYP716A52v2
Prupe.4G103300	3.913	1.96836	8.29833e-14	2.82732e-12	yes	up	RecName: Full=Beta-amyrin 28-oxidase; AltName: Full=Cytochrome P450 CYP716A52v2
Prupe.4G106100	2.492	1.31722	8.33051e-17	3.84787e-15	yes	up	RecName: Full=Transcription factor JUNGBRUNNEN 1; AltName: Full=NAC domain-containing protein 42; Short=ANAC042
Prupe.4G110700	2.674	1.41922	4.31456e-30	5.17923e-28	yes	up	-
Prupe.4G110900	4.799	2.26265	1.90317e-15	7.63006e-14	yes	up	-
Prupe.4G115700	15.438	3.94844	0.00254874	0.0150011	yes	up	-
Prupe.4G116000	2.754	1.46178	2.21069e-36	4.00387e-34	yes	up	-
Prupe.4G123100	2.725	1.44623	3.21517e-09	6.50819e-08	yes	up	RecName: Full=Putative leucine-rich repeat receptor-like serine/threonine-protein kinase At2g24130; Flags: Precursor
Prupe.4G131500	2.427	1.27897	7.56281e-05	0.000695233	yes	up	-
Prupe.4G144900	68.865	6.1057	1.85751e-05	0.00019851	yes	up	-
Prupe.4G150100	2.393	1.25882	7.27949e-32	9.75972e-30	yes	up	RecName: Full=9-cis-epoxycarotenoid dioxygenase NCED1, chloroplastic; AltName: Full=PvNCED1; Flags: Precursor
Prupe.4G150200	2.347	1.23063	0.000617906	0.00446706	yes	up	RecName: Full=Gibberellin 2-beta-dioxygenase 1; AltName: Full=GA 2-oxidase 1; AltName: Full=Gibberellin 2-beta-hydroxylase 1; AltName: Full=Gibberellin 2-oxidase 1;
Prupe.4G157300	3.584	1.84154	7.95464e-07	1.10599e-05	yes	up	RecName: Full=Reticuline oxidase-like protein; Flags: Precursor
Prupe.4G175300	2.19	1.13121	3.16648e-08	5.48476e-07	yes	up	-
Prupe.4G175600	2.384	1.25362	0.000193682	0.00161183	yes	up	-
Prupe.4G183100	2.621	1.39007	0.00773378	0.0382099	yes	up	RecName: Full=Dynein light chain, cytoplasmic; AltName: Full=Dynein light chain LC8-type 2
Prupe.4G187200	5.224	2.38508	4.1477e-10	9.50473e-09	yes	up	-
Prupe.4G194400	0.027	-5.1873	0.00086143	0.00597646	yes	down	RecName: Full=(-)-alpha-pinene synthase; Short=FvPINS
Prupe.4G195000	0.053	-4.2442	2.57083e-05	0.000266466	yes	down	RecName: Full=G-type lectin S-receptor-like serine/threonine-protein kinase SD1-1; AltName: Full=S-domain-1 (SD1) receptor kinase 1; Short=SD1-1; Flags: Precursor
Prupe.4G198700	4.85	2.2781	5.14031e-11	1.29746e-09	yes	up	RecName: Full=(-)-alpha-pinene synthase; Short=FvPINS
Prupe.4G198800	4.18	2.06353	0.00953771	0.0452597	yes	up	RecName: Full=(-)-alpha-pinene synthase; Short=FvPINS
Prupe.4G199100	2.337	1.22491	4.06425e-07	5.93875e-06	yes	up	-
Prupe.4G199200	2.005	1.00341	2.77128e-34	4.40143e-32	yes	up	RecName: Full=(-)-germacrene D synthase
Prupe.4G200200	3.283	1.71485	3.27535e-30	4.02537e-28	yes	up	RecName: Full=Chitin-inducible gibberellin-responsive protein 1
Prupe.4G215700	4.432	2.14786	3.62242e-50	1.8242e-47	yes	up	-
Prupe.4G217100	2.091	1.06418	4.57704e-14	1.59363e-12	yes	up	RecName: Full=Probable F-box protein At4g22030
Prupe.4G230400	2.362	1.24001	3.31608e-05	0.000334312	yes	up	-
Prupe.4G235600	0.157	-2.67293	2.23265e-05	0.000234116	yes	down	RecName: Full=Cytochrome P450 CYP736A12
Prupe.4G237700	0.238	-2.07257	4.19586e-105	1.73264e-101	yes	down	RecName: Full=Receptor-like serine/threonine-protein kinase SD1-8; AltName: Full=Arabidopsis thaliana receptor kinase 3; AltName: Full=S-domain-1 (SD1) receptor kin
Prupe.4G238000	2.353	1.23447	1.19978e-42	3.44053e-40	yes	up	RecName: Full=Cytochrome P450 71D11
Prupe.4G238200	3.589	1.84368	2.80546e-16	1.21946e-14	yes	up	-
Prupe.4G241200	2.151	1.10533	0.00999322	0.0470966	yes	up	-
Prupe.4G242100	0.481	-1.05686	0.0039705	0.0220314	yes	down	-
Prupe.4G252300	2.562	1.35742	7.06189e-27	6.81341e-25	yes	up	RecName: Full=Isoeugenol synthase 1
Prupe.4G261200	0.405	-1.30459	1.60397e-06	2.11206e-05	yes	down	RecName: Full=UPF0329 protein ECU05_1680/ECU11_0050
Prupe.4G261500	0.298	-1.74702	0.00754478	0.0374825	yes	down	-
Prupe.4G263000	2.117	1.08205	9.50722e-43	2.76473e-40	yes	up	RecName: Full=2-oxoglutarate-dependent dioxygenase AOP3
Prupe.4G263400	2.26	1.17603	6.07788e-16	2.56102e-14	yes	up	RecName: Full=Alpha carbonic anhydrase 7; Short=AtaCA7; Short=AtalphaCA7; AltName: Full=Alpha carbonate dehydratase 7; Flags: Precursor
Prupe.4G264400	2.552	1.3517	0.00205676	0.0124827	yes	up	RecName: Full=2-oxoglutarate-dependent dioxygenase AOP3
Prupe.4G267600	3.037	1.60254	6.03507e-15	2.299e-13	yes	up	-
Prupe.4G270200	0.018	-5.76051	0.000101136	0.000902008	yes	down	RecName: Full=Glutamic acid-rich protein; Flags: Precursor
Prupe.4G277000	39.874	5.31737	0.000798511	0.00558309	yes	up	RecName: Full=Small ubiquitin-related modifier 1; Short=OsSUMO1; AltName: Full=Ubiquitin-like protein SMT3
Prupe.4G278100	356.191	8.47651	2.20873e-12	6.5148e-11	yes	up	-
Prupe.4G279600	2.479	1.31004	4.188e-12	1.20264e-10	yes	up	RecName: Full=Protein ATAF2; AltName: Full=NAC domain-containing protein 81; Short=ANAC081
Prupe.4G283600	0.034	-4.8659	4.38485e-05	0.000426645	yes	down	-
Prupe.4G289100	0.364	-1.45623	0.000167266	0.0014148	yes	down	RecName: Full=Protein SUPPRESSOR OF GENE SILENCING 3; Short=AtSGS3
Prupe.5G000600	2.93	1.55092	9.62348e-16	3.98188e-14	yes	up	-
Prupe.5G001000	2.805	1.48781	2.00748e-13	6.58958e-12	yes	up	RecName: Full=Protein LYK5; AltName: Full=LysM domain receptor-like kinase 5; AltName: Full=LysM-containing receptor-like kinase 5; Flags: Precursor
Prupe.5G001600	2.31	1.20809	5.31411e-20	3.1803e-18	yes	up	-
Prupe.5G004400	4.12	2.04257	3.97505e-12	1.14467e-10	yes	up	-
Prupe.5G008400	0.029	-5.09299	0.00134536	0.00873577	yes	down	-
Prupe.5G011800	2.59	1.37316	1.12744e-05	0.000124816	yes	up	-
Prupe.5G019300	0.324	-1.6274	6.84946e-22	4.63675e-20	yes	down	RecName: Full=DEAD-box ATP-dependent RNA helicase 2
Prupe.5G032000	0.472	-1.08323	1.53659e-19	8.96211e-18	yes	down	-
Prupe.5G034500	2.387	1.2551	3.88624e-09	7.75259e-08	yes	up	-
Prupe.5G037400	121.738	6.92764	6.10585e-07	8.63476e-06	yes	up	-
Prupe.5G057200	0.347	-1.52827	0.000962958	0.0065621	yes	down	-
Prupe.5G060400	2.137	1.09581	4.01594e-29	4.6065e-27	yes	up	-
Prupe.5G090000	14.182	3.82595	8.54543e-11	2.11302e-09	yes	up	RecName: Full=Dehydration-responsive element-binding protein 1B; Short=Protein DREB1B; AltName: Full=C-repeat/dehydration-responsive element-binding factor 1; Shor
Prupe.5G090100	7.525	2.91172	1.86493e-05	0.000198993	yes	up	RecName: Full=Dehydration-responsive element-binding protein 1F; Short=Protein DREB1F
Prupe.5G090200	78.507	6.29474	1.84258e-11	4.96007e-10	yes	up	-
Prupe.5G090500	25.334	4.66299	2.05898e-11	5.47128e-10	yes	up	-
Prupe.5G090800	11.569	3.53221	1.11864e-18	6.03041e-17	yes	up	-
Prupe.5G091200	4.944	2.30579	7.02735e-09	1.35097e-07	yes	up	RecName: Full=Multidrug and toxin extrusion protein 1; Short=MATE-1; AltName: Full=Solute carrier family 47 member 1
Prupe.5G096500	2.151	1.10531	0.000152203	0.0013045	yes	up	RecName: Full=Protein LURP-one-related 2
Prupe.5G096600	2.071	1.05021	1.21632e-10	2.958e-09	yes	up	RecName: Full=Protein LURP-one-related 2
Prupe.5G096700	2.69	1.42775	3.26155e-06	4.04938e-05	yes	up	-
Prupe.5G096800	2.145	1.1008	6.15014e-18	3.08209e-16	yes	up	RecName: Full=Protein LURP-one-related 4
Prupe.5G102800	2.542	1.34585	6.01584e-29	6.82467e-27	yes	up	-
Prupe.5G106200	2.249	1.16915	8.61203e-05	0.000780907	yes	up	RecName: Full=1-aminocyclopropane-1-carboxylate synthase; Short=ACC synthase; AltName: Full=S-adenosyl-L-methionine methylthioadenosine-lyase
Prupe.5G106700	2.631	1.39584	5.81791e-10	1.29722e-08	yes	up	RecName: Full=Probable WRKY transcription factor 29; AltName: Full=WRKY DNA-binding protein 29
Prupe.5G107300	0.077	-3.693	0.00119101	0.00788673	yes	down	RecName: Full=Protein LURP-one-related 17
Prupe.5G107500	3.761	1.91108	6.43797e-15	2.43899e-13	yes	up	-
Prupe.5G107700	4.438	2.15001	2.59296e-05	0.000268355	yes	up	-
Prupe.5G107800	3.983	1.99395	3.59365e-58	2.85377e-55	yes	up	-
Prupe.5G107900	5.97	2.57772	3.6401e-13	1.16342e-11	yes	up	-
Prupe.5G108100	6.259	2.64599	2.40964e-13	7.8846e-12	yes	up	-
Prupe.5G108200	4.028	2.01	1.21204e-16	5.45208e-15	yes	up	-
Prupe.5G108300	8.618	3.10734	4.60554e-07	6.64041e-06	yes	up	-
Prupe.5G108400	5.186	2.37473	8.87958e-12	2.45431e-10	yes	up	-
Prupe.5G108500	2.396	1.26072	2.20825e-18	1.14846e-16	yes	up	-
Prupe.5G108600	119.889	6.90555	5.49388e-08	9.19224e-07	yes	up	-
Prupe.5G108700	3.257	1.7037	2.98151e-11	7.77262e-10	yes	up	-
Prupe.5G109000	3.577	1.83878	7.10442e-55	4.8895e-52	yes	up	-
Prupe.5G109100	2.122	1.0853	3.17548e-27	3.15213e-25	yes	up	-
Prupe.5G109200	2.903	1.5375	1.22466e-15	5.00706e-14	yes	up	-
Prupe.5G109400	2.49	1.31593	0.00836237	0.0406349	yes	up	-
Prupe.5G109500	2.504	1.32407	4.6834e-49	2.14885e-46	yes	up	-
Prupe.5G109600	2.067	1.04785	3.76639e-38	7.62399e-36	yes	up	-
Prupe.5G109700	2.112	1.07881	5.03622e-37	9.45299e-35	yes	up	-
Prupe.5G109900	3.283	1.71482	1.3837e-44	4.53481e-42	yes	up	-
Prupe.5G111400	2.417	1.27325	0.000220444	0.00180758	yes	up	-
Prupe.5G117000	5.153	2.36536	9.90977e-60	8.89595e-57	yes	up	RecName: Full=Probable WRKY transcription factor 53; AltName: Full=WRKY DNA-binding protein 53
Prupe.5G119500	2.269	1.18178	0.00176557	0.0109824	yes	up	RecName: Full=Putative RING-H2 finger protein ATL21B; Flags: Precursor
Prupe.5G119700	3.569	1.8357	6.748e-15	2.54709e-13	yes	up	RecName: Full=Putative RING-H2 finger protein ATL69
Prupe.5G125100	0.462	-1.11547	0.000231604	0.00188934	yes	down	RecName: Full=Bidirectional sugar transporter SWEET4; Short=OsSWEET4
Prupe.5G129900	2.065	1.04615	2.44039e-05	0.000253966	yes	up	RecName: Full=Cytochrome P450 78A9
Prupe.5G130600	2.106	1.0743	6.30841e-18	3.13855e-16	yes	up	RecName: Full=Transcription factor MYC4; Short=AtMYC4; AltName: Full=Basic helix-loop-helix protein 4; Short=AtbHLH4; Short=bHLH 4; AltName: Full=Transcription fact
Prupe.5G133300	2.447	1.29111	5.48355e-45	1.85605e-42	yes	up	-
Prupe.5G134100	2.924	1.54816	5.33074e-07	7.60109e-06	yes	up	RecName: Full=RING-H2 finger protein ATL46
Prupe.5G134500	3.276	1.7119	1.29428e-09	2.77498e-08	yes	up	RecName: Full=Naringenin,2-oxoglutarate 3-dioxygenase; AltName: Full=FHT; AltName: Full=Flavanone-3-hydroxylase; Short=F3H
Prupe.5G152200	6.154	2.62149	9.1737e-08	1.48092e-06	yes	up	RecName: Full=Cytochrome P450 94B3; AltName: Full=Jasmonoyl-isoleucine-12-hydroxylase
Prupe.5G152700	6.735	2.75175	1.44927e-15	5.87881e-14	yes	up	RecName: Full=Calcium-binding protein CML38; AltName: Full=Calmodulin-like protein 38
Prupe.5G161900	2.829	1.50009	2.04574e-09	4.27083e-08	yes	up	-
Prupe.5G163300	2.853	1.51238	0.0003274	0.00257615	yes	up	RecName: Full=Cytochrome P450 71A9; AltName: Full=Cytochrome P450 CP1
Prupe.5G163800	0.425	-1.23497	6.43227e-05	0.00059958	yes	down	RecName: Full=Cytochrome P450 71A1; AltName: Full=ARP-2; AltName: Full=CYPLXXIA1
Prupe.5G175200	6.278	2.65035	3.17662e-12	9.21176e-11	yes	up	-
Prupe.5G176200	3.841	1.94155	0.00915876	0.0438546	yes	up	RecName: Full=Spermidine synthase 1; Short=SPDSY 1; AltName: Full=Putrescine aminopropyltransferase 1
Prupe.5G179600	2.294	1.19786	4.15057e-14	1.45495e-12	yes	up	-
Prupe.5G185400	3.737	1.90205	4.25912e-11	1.09104e-09	yes	up	RecName: Full=Ent-kaurenoic acid oxidase 2; Short=AtKAO2; AltName: Full=Cytochrome P450 88A4
Prupe.5G190600	0.066	-3.92178	5.67639e-10	1.26978e-08	yes	down	-
Prupe.5G194800	2.19	1.13113	2.83816e-08	4.96606e-07	yes	up	RecName: Full=Probable calcium-binding protein CML45; AltName: Full=Calmodulin-like protein 45
Prupe.5G196600	0.023	-5.46362	1.81212e-06	2.35759e-05	yes	down	-
Prupe.5G196800	0.145	-2.78265	0.00139596	0.00901544	yes	down	-
Prupe.5G209300	5.981	2.58049	0.00969499	0.0458585	yes	up	-
Prupe.5G213700	23.876	4.57752	6.14759e-11	1.54227e-09	yes	up	RecName: Full=F-box/FBD/LRR-repeat protein At5g22700
Prupe.5G223600	2.86	1.51609	2.35636e-20	1.45664e-18	yes	up	-
Prupe.5G223900	2.029	1.02064	8.8453e-14	3.00377e-12	yes	up	RecName: Full=Probable serine/threonine-protein kinase At1g18390; Flags: Precursor
Prupe.5G226200	3.614	1.85354	2.0513e-08	3.66694e-07	yes	up	-
Prupe.5G236200	2.034	1.0246	6.8952e-24	5.37227e-22	yes	up	-
Prupe.5G237400	3.476	1.79738	9.94675e-07	1.35737e-05	yes	up	-
Prupe.5G244500	2.122	1.08542	1.27567e-42	3.60804e-40	yes	up	RecName: Full=Putative GEM-like protein 8
Prupe.6G006000	0.423	-1.23984	9.90879e-06	0.000110827	yes	down	RecName: Full=Feruloyl CoA ortho-hydroxylase 1
Prupe.6G011200	2.25	1.16993	1.19404e-05	0.000131695	yes	up	-
Prupe.6G013800	0.265	-1.91485	0.00836564	0.0406413	yes	down	RecName: Full=Peroxidase N; AltName: Full=Neutral peroxidase; Flags: Precursor
Prupe.6G018800	2.38	1.25115	2.10612e-06	2.70261e-05	yes	up	RecName: Full=Beta-glucosidase 13; Short=Os4bglu13; Flags: Precursor
Prupe.6G030300	3.412	1.77053	0.000186058	0.00155717	yes	up	-
Prupe.6G030600	2.843	1.50765	0.00561072	0.0293429	yes	up	-
Prupe.6G031100	5.531	2.46759	5.32243e-89	1.83154e-85	yes	up	-
Prupe.6G037400	2.886	1.52901	1.50388e-18	7.96169e-17	yes	up	RecName: Full=Calcium uniporter protein, mitochondrial; AltName: Full=Coiled-coil domain-containing protein 109A
Prupe.6G044400	2.445	1.28998	2.09241e-23	1.57672e-21	yes	up	-
Prupe.6G044600	3.839	1.94061	1.81053e-13	5.98112e-12	yes	up	RecName: Full=Cationic peroxidase 1; AltName: Full=PNPC1; Flags: Precursor
Prupe.6G044900	0.162	-2.62432	0.00719318	0.0360043	yes	down	RecName: Full=Cationic peroxidase 1; AltName: Full=PNPC1; Flags: Precursor
Prupe.6G049300	2.046	1.0331	1.32893e-05	0.000145562	yes	up	-
Prupe.6G054400	2.895	1.53348	2.98678e-09	6.08379e-08	yes	up	-
Prupe.6G054500	2.253	1.17193	5.06195e-23	3.68008e-21	yes	up	RecName: Full=Probable protein phosphatase 2C 2; Short=AtPP2C02; AltName: Full=Protein phosphatase AP2C2
Prupe.6G057700	0.162	-2.62881	0.00937897	0.0446707	yes	down	RecName: Full=Vacuolar cation/proton exchanger 3; AltName: Full=Ca(2+)/H(+) antiporter CAX3; AltName: Full=Ca(2+)/H(+) exchanger 3; AltName: Full=Protein CATION EXC
Prupe.6G069000	0.457	-1.13084	0.00157238	0.00999842	yes	down	RecName: Full=Tropinone reductase homolog At1g07440
Prupe.6G083000	2.419	1.27416	0.00486017	0.026137	yes	up	-
Prupe.6G084100	3.252	1.70127	2.23006e-09	4.62755e-08	yes	up	RecName: Full=Zinc finger protein ZAT7
Prupe.6G086700	2.272	1.18377	1.64304e-20	1.028e-18	yes	up	RecName: Full=Exocyst complex component EXO70B1; Short=AtExo70b1; AltName: Full=Exocyst subunit Exo70 family protein B1
Prupe.6G089800	0.359	-1.47866	9.19203e-38	1.82488e-35	yes	down	RecName: Full=Phototropin-1; AltName: Full=Non-phototropic hypocotyl protein 1; AltName: Full=Root phototropism protein 1
Prupe.6G094400	2.326	1.21782	8.47156e-18	4.16458e-16	yes	up	-
Prupe.6G107500	2.379	1.25044	3.90306e-35	6.49892e-33	yes	up	RecName: Full=High-affinity nitrate transporter 2.1; Short=AtNRT2:1; AltName: Full=Protein ACH1; AltName: Full=Protein LATERAL ROOT INITIATION 1
Prupe.6G119800	5.088	2.34721	0.00845714	0.0409317	yes	up	RecName: Full=2,3-bisphosphoglycerate-dependent phosphoglycerate mutase; Short=BPG-dependent PGAM; Short=PGAM; Short=Phosphoglyceromutase; Short=dPGM
Prupe.6G121800	2.047	1.03371	1.64962e-05	0.000177857	yes	up	RecName: Full=Pleiotropic drug resistance protein 2; AltName: Full=NpPDR2
Prupe.6G122200	3.319	1.73082	8.95944e-19	4.88089e-17	yes	up	-
Prupe.6G126400	4.595	2.19993	5.27931e-62	5.45009e-59	yes	up	RecName: Full=Cytochrome P450 94C1
Prupe.6G127300	0.064	-3.97307	2.52873e-26	2.38405e-24	yes	down	-
Prupe.6G130400	4.339	2.11732	2.16645e-19	1.24598e-17	yes	up	RecName: Full=Probable calcium-binding protein CML48; AltName: Full=Calmodulin-like protein 48
Prupe.6G134400	14.528	3.86072	6.85158e-17	3.18614e-15	yes	up	RecName: Full=NAC domain-containing protein 90; Short=ANAC090
Prupe.6G137300	3.541	1.82411	4.96706e-37	9.40871e-35	yes	up	RecName: Full=F-box protein At3g44326
Prupe.6G139100	3.878	1.95541	7.22643e-06	8.37754e-05	yes	up	-
Prupe.6G139200	2.024	1.01729	5.14951e-25	4.4117e-23	yes	up	RecName: Full=Probable CCR4-associated factor 1 homolog 11
Prupe.6G139300	0.019	-5.69878	1.5611e-05	0.000169553	yes	down	RecName: Full=Probable CCR4-associated factor 1 homolog 11
Prupe.6G139800	0.092	-3.44501	9.30828e-08	1.5003e-06	yes	down	RecName: Full=Probable CCR4-associated factor 1 homolog 11
Prupe.6G142000	4.756	2.24977	0.00733352	0.0365649	yes	up	-
Prupe.6G143000	0.41	-1.28529	0.000806368	0.0056323	yes	down	RecName: Full=Putative cyclic nucleotide-gated ion channel 13; AltName: Full=Cyclic nucleotide- and calmodulin-regulated ion channel 13
Prupe.6G145300	2.139	1.09696	4.15284e-08	7.0397e-07	yes	up	-
Prupe.6G147800	0.07	-3.82703	7.61925e-06	8.78362e-05	yes	down	-
Prupe.6G151300	2.254	1.17262	0.00227204	0.0135986	yes	up	-
Prupe.6G153300	11.525	3.52672	0.00900574	0.043202	yes	up	RecName: Full=Putative disease resistance RPP13-like protein 3
Prupe.6G155500	2.071	1.05005	1.44675e-17	7.0285e-16	yes	up	RecName: Full=Protein YLS9; AltName: Full=Protein NDR1/HIN1-LIKE 10; Short=AtNHL10; AltName: Full=Protein YELLOW-LEAF-SPECIFIC GENE 9
Prupe.6G158200	0.44	-1.18598	0.00494072	0.0264757	yes	down	-
Prupe.6G165200	0.131	-2.93012	0.00532711	0.0280942	yes	down	-
Prupe.6G165700	2.18	1.12416	2.74072e-05	0.00028139	yes	up	RecName: Full=Ethylene-responsive transcription factor ABR1; AltName: Full=Protein ABA REPRESSOR 1
Prupe.6G169700	2.216	1.14796	1.50884e-06	1.99571e-05	yes	up	RecName: Full=Probable WRKY transcription factor 51; AltName: Full=WRKY DNA-binding protein 51
Prupe.6G175500	5.12	2.35601	0.000401048	0.00307823	yes	up	-
Prupe.6G179500	4.098	2.03498	5.45246e-44	1.68025e-41	yes	up	RecName: Full=L-ascorbate oxidase; Short=ASO; Short=Ascorbase; Flags: Precursor
Prupe.6G181900	2.258	1.17504	0.00604046	0.031207	yes	up	RecName: Full=Transcription factor RF2b
Prupe.6G185100	2.358	1.2374	8.69953e-17	4.00043e-15	yes	up	RecName: Full=CYSTM1 family protein A
Prupe.6G185200	6.171	2.62559	3.87647e-29	4.47136e-27	yes	up	RecName: Full=CYSTM1 family protein A
Prupe.6G185300	2.076	1.05412	7.04486e-27	6.81341e-25	yes	up	RecName: Full=CYSTM1 family protein A
Prupe.6G185400	2.157	1.10906	1.83133e-17	8.85517e-16	yes	up	RecName: Full=CYSTM1 family protein A
Prupe.6G185500	3.329	1.7352	1.15553e-13	3.88569e-12	yes	up	RecName: Full=CYSTM1 family protein A
Prupe.6G185600	2.93	1.55077	1.62137e-27	1.67382e-25	yes	up	RecName: Full=CYSTM1 family protein A
Prupe.6G199400	5.357	2.4215	1.55385e-14	5.66825e-13	yes	up	-
Prupe.6G199900	3.406	1.76827	2.12532e-06	2.72387e-05	yes	up	-
Prupe.6G200100	5.686	2.50743	0.00016205	0.001379	yes	up	RecName: Full=Disease resistance protein RPM1; AltName: Full=Resistance to Pseudomonas syringae protein 3
Prupe.6G201000	2.042	1.03033	7.49873e-06	8.65918e-05	yes	up	-
Prupe.6G206600	2.229	1.15649	2.4578e-17	1.17197e-15	yes	up	RecName: Full=Probable mannitol dehydrogenase; AltName: Full=NAD-dependent mannitol dehydrogenase
Prupe.6G206800	2.652	1.40699	1.13172e-39	2.5963e-37	yes	up	RecName: Full=Probable mannitol dehydrogenase; AltName: Full=NAD-dependent mannitol dehydrogenase
Prupe.6G207300	2.445	1.2896	9.88481e-06	0.000110619	yes	up	RecName: Full=Probable mannitol dehydrogenase; AltName: Full=NAD-dependent mannitol dehydrogenase
Prupe.6G207800	4.076	2.02731	2.94521e-06	3.68544e-05	yes	up	-
Prupe.6G212000	2.775	1.47251	2.25922e-16	9.88266e-15	yes	up	RecName: Full=Transcription factor bHLH25; AltName: Full=Basic helix-loop-helix protein 25; Short=AtbHLH25; Short=bHLH 25; AltName: Full=Transcription factor EN 2
Prupe.6G215100	0.466	-1.1016	6.91887e-25	5.83078e-23	yes	down	-
Prupe.6G218200	2.921	1.54638	4.15698e-36	7.39907e-34	yes	up	-
Prupe.6G218300	3.844	1.94273	1.10528e-21	7.43347e-20	yes	up	-
Prupe.6G224700	7.842	2.97123	9.54525e-14	3.23083e-12	yes	up	-
Prupe.6G227100	2.248	1.16847	1.76669e-09	3.72592e-08	yes	up	RecName: Full=Isoflavone 2'-hydroxylase; AltName: Full=CYP GE-3; AltName: Full=Cytochrome P450 81E1; AltName: Full=Cytochrome P450 91A4
Prupe.6G228500	4.18	2.06352	2.20287e-20	1.36584e-18	yes	up	-
Prupe.6G232300	2.726	1.44695	4.75014e-05	0.000458514	yes	up	-
Prupe.6G239000	2.174	1.12055	2.48769e-20	1.53323e-18	yes	up	RecName: Full=MLO-like protein 6; Short=AtMlo6
Prupe.6G239200	2.06	1.04251	9.10046e-25	7.5765e-23	yes	up	RecName: Full=MLO-like protein 3; Short=AtMlo3
Prupe.6G247200	2.525	1.33656	9.79924e-06	0.00010984	yes	up	-
Prupe.6G249300	5.658	2.50037	1.33353e-33	2.02452e-31	yes	up	RecName: Full=Zinc finger protein ZAT11
Prupe.6G254700	2.267	1.18072	0.00486105	0.026137	yes	up	RecName: Full=Protein TRM32; AltName: Full=TON1-RECRUITING MOTIF protein 32
Prupe.6G259700	0.412	-1.27836	3.9722e-08	6.7585e-07	yes	down	-
Prupe.6G261200	0.305	-1.7112	0.007681	0.0380037	yes	down	-
Prupe.6G263100	2.871	1.52171	0.00866158	0.0418427	yes	up	RecName: Full=Putative receptor protein kinase ZmPK1; Flags: Precursor
Prupe.6G266600	2.399	1.26246	1.29278e-27	1.36184e-25	yes	up	RecName: Full=UDP-glycosyltransferase 85A2
Prupe.6G273500	2.631	1.39581	1.09783e-18	5.93372e-17	yes	up	-
Prupe.6G273600	4.494	2.1679	8.41353e-12	2.33173e-10	yes	up	-
Prupe.6G273700	7.971	2.99484	5.21251e-07	7.45309e-06	yes	up	-
Prupe.6G278600	2.365	1.24206	3.24199e-07	4.80872e-06	yes	up	RecName: Full=Trihelix transcription factor GT-3b; AltName: Full=Transcription factor GT-1-like; AltName: Full=Trihelix DNA-binding protein GT-3b
Prupe.6G278700	2.52	1.33323	1.07935e-15	4.4393e-14	yes	up	-
Prupe.6G279300	2.204	1.14017	0.00667531	0.0339303	yes	up	-
Prupe.6G281400	2.333	1.22226	5.0313e-26	4.63756e-24	yes	up	RecName: Full=Leucine-rich repeat receptor-like kinase protein THICK TASSEL DWARF1; AltName: Full=CLAVATA1-like protein; AltName: Full=CLV1 related kinase 5; Short=
Prupe.6G281700	0.2	-2.32157	0.00230099	0.0137387	yes	down	RecName: Full=UPF0098 protein MTH_273
Prupe.6G282700	3.104	1.63418	1.93794e-11	5.19646e-10	yes	up	-
Prupe.6G285900	2.044	1.03138	2.23708e-10	5.24875e-09	yes	up	RecName: Full=CASP-like protein ARALYDRAFT_321547
Prupe.6G286000	3.652	1.86857	1.28743e-77	2.65816e-74	yes	up	RecName: Full=Probable WRKY transcription factor 3; AltName: Full=WRKY DNA-binding protein 3
Prupe.6G287400	4.28	2.09756	6.71565e-25	5.7061e-23	yes	up	RecName: Full=Protein LURP-one-related 15
Prupe.6G287500	2.123	1.08629	1.57167e-18	8.2993e-17	yes	up	RecName: Full=Protein LURP-one-related 15
Prupe.6G289700	5.182	2.37353	8.58752e-05	0.000779027	yes	up	-
Prupe.6G295000	2.04	1.02878	2.28777e-05	0.000239445	yes	up	RecName: Full=Probable WRKY transcription factor 70; AltName: Full=WRKY DNA-binding protein 70
Prupe.6G296600	2.626	1.39293	9.5148e-40	2.23241e-37	yes	up	RecName: Full=Stem 31 kDa glycoprotein; AltName: Full=Vegetative storage protein B; Flags: Precursor
Prupe.6G298800	2.714	1.44022	4.57414e-22	3.14808e-20	yes	up	-
Prupe.6G298900	2.142	1.09907	7.22103e-17	3.35039e-15	yes	up	-
Prupe.6G301200	2.982	1.5765	0.00136488	0.00884239	yes	up	RecName: Full=Probable leucine-rich repeat receptor-like protein kinase At5g49770; Flags: Precursor
Prupe.6G305100	2.335	1.22341	0.00806989	0.0395128	yes	up	-
Prupe.6G313400	2.164	1.11359	0.00405078	0.0224166	yes	up	-
Prupe.6G314000	0.015	-6.06954	2.50751e-06	3.18796e-05	yes	down	RecName: Full=Alkaline/neutral invertase CINV2; AltName: Full=Cytosolic invertase 2
Prupe.6G315700	2.261	1.17707	6.47549e-36	1.14273e-33	yes	up	-
Prupe.6G321200	0.443	-1.17459	1.26429e-11	3.45744e-10	yes	down	RecName: Full=Rapid alkalinization factor; Short=NtRALF; Flags: Precursor
Prupe.6G321700	0.41	-1.28717	4.59731e-05	0.000446055	yes	down	RecName: Full=Luminal-binding protein 5; Short=BiP 5; AltName: Full=78 kDa glucose-regulated protein homolog 5; Short=GRP-78-5; Flags: Precursor
Prupe.6G324400	2.798	1.48415	2.24629e-16	9.84696e-15	yes	up	RecName: Full=Probable linoleate 9S-lipoxygenase 5; AltName: Full=Leaf lipoxygenase
Prupe.6G332100	2.698	1.4317	0.000384078	0.00295897	yes	up	-
Prupe.6G347000	2.526	1.33682	5.69401e-08	9.48863e-07	yes	up	-
Prupe.6G348700	3.268	1.70852	2.61336e-07	3.93855e-06	yes	up	RecName: Full=Ethylene-responsive transcription factor 1B; Short=AtERF1B; AltName: Full=Ethylene-responsive element-binding factor 1B; Short=EREBP-1B
Prupe.6G351700	0.018	-5.78254	1.28129e-05	0.000140642	yes	down	-
Prupe.6G358500	0.315	-1.6646	4.88592e-07	7.00552e-06	yes	down	-
Prupe.7G002700	0.044	-4.49196	0.00240226	0.014265	yes	down	-
Prupe.7G016500	2.94	1.55595	3.42194e-46	1.2846e-43	yes	up	RecName: Full=Peroxidase 44; Short=Atperox P44; AltName: Full=ATP35; Flags: Precursor
Prupe.7G028200	0.029	-5.09514	2.07909e-21	1.37147e-19	yes	down	-
Prupe.7G039800	0.295	-1.76296	2.26048e-06	2.88992e-05	yes	down	RecName: Full=Transcription factor ORG2; AltName: Full=Basic helix-loop-helix protein 38; Short=AtbHLH38; Short=bHLH 38; AltName: Full=OBP3-responsive gene 2; AltNa
Prupe.7G040400	0.432	-1.20961	1.63752e-11	4.41959e-10	yes	down	RecName: Full=Probable LRR receptor-like serine/threonine-protein kinase At1g56140; Flags: Precursor
Prupe.7G040900	0.494	-1.01798	0.000187093	0.00156393	yes	down	RecName: Full=60S ribosomal protein L15-2
Prupe.7G045200	2.042	1.0299	0.00714466	0.0358222	yes	up	-
Prupe.7G050900	0.156	-2.68054	0.00748132	0.037212	yes	down	RecName: Full=Thaumatin-like protein 2; AltName: Full=PpAZ8; Flags: Precursor
Prupe.7G051800	0.185	-2.43342	0.00168817	0.0105944	yes	down	RecName: Full=Glucan endo-1,3-beta-glucosidase, basic isoform; AltName: Full=(1-)3)-beta-glucan endohydrolase; Short=(1-)3)-beta-glucanase; AltName: Full=Beta-1,3-en
Prupe.7G057700	2.001	1.00037	2.07875e-16	9.17091e-15	yes	up	RecName: Full=Cyclic nucleotide-gated ion channel 1; Short=AtCNGC1; AltName: Full=Cyclic nucleotide- and calmodulin-regulated ion channel 1
Prupe.7G061500	2.184	1.12724	2.98842e-24	2.38231e-22	yes	up	-
Prupe.7G081500	2.976	1.57349	2.91042e-38	5.94964e-36	yes	up	-
Prupe.7G086400	2.792	1.48106	0.00476941	0.0257314	yes	up	-
Prupe.7G088600	3.629	1.8596	1.85916e-07	2.85186e-06	yes	up	RecName: Full=Probable E3 ubiquitin-protein ligase BAH1-like; AltName: Full=RING finger protein 178
Prupe.7G093400	2.742	1.45548	5.41138e-31	6.81273e-29	yes	up	RecName: Full=Syntaxin-121; Short=AtSYP121; AltName: Full=Syntaxin-related protein At-Syr1
Prupe.7G094000	4.036	2.01283	1.14574e-32	1.63146e-30	yes	up	RecName: Full=E3 ubiquitin-protein ligase PUB23; AltName: Full=Plant U-box protein 23; AltName: Full=U-box domain-containing protein 23
Prupe.7G094100	2.626	1.39266	1.64279e-09	3.48599e-08	yes	up	-
Prupe.7G097200	2.526	1.33695	7.46962e-55	4.97501e-52	yes	up	RecName: Full=Protein YLS9; AltName: Full=Protein NDR1/HIN1-LIKE 10; Short=AtNHL10; AltName: Full=Protein YELLOW-LEAF-SPECIFIC GENE 9
Prupe.7G106500	2.169	1.11683	2.75749e-27	2.76378e-25	yes	up	RecName: Full=Heat shock cognate 70 kDa protein
Prupe.7G106700	2.075	1.05337	5.37634e-13	1.69993e-11	yes	up	RecName: Full=Heat shock cognate 70 kDa protein
Prupe.7G109300	2.05	1.03538	1.94823e-19	1.12361e-17	yes	up	RecName: Full=Alpha carbonic anhydrase 1, chloroplastic; Short=AtaCA1; Short=AtalphaCA1; AltName: Full=Alpha carbonate dehydratase 1; Flags: Precursor
Prupe.7G112000	2.568	1.36075	3.89991e-15	1.51356e-13	yes	up	-
Prupe.7G115900	7.802	2.96379	2.98097e-10	6.92329e-09	yes	up	RecName: Full=Dehydration-responsive element-binding protein 1F; Short=Protein DREB1F; AltName: Full=Protein C-repeat-binding factor 2; Short=rCBF2
Prupe.7G116100	3.062	1.61437	5.59728e-09	1.09438e-07	yes	up	-
Prupe.7G120100	2.297	1.1997	0.000228643	0.00186718	yes	up	RecName: Full=Heat shock cognate 70 kDa protein
Prupe.7G128600	3.774	1.91613	7.00079e-05	0.000648476	yes	up	-
Prupe.7G132100	2.855	1.51327	1.33627e-45	4.75689e-43	yes	up	RecName: Full=Mitogen-activated protein kinase kinase kinase YODA; AltName: Full=YODA MAPKK kinase
Prupe.7G132400	2.628	1.3938	0.000793459	0.0055582	yes	up	-
Prupe.7G132500	9.97	3.31755	2.6652e-150	5.50284e-146	yes	up	-
Prupe.7G132700	6.8	2.76558	2.13965e-27	2.17623e-25	yes	up	-
Prupe.7G132800	29.305	4.87307	0.00383949	0.0213994	yes	up	-
Prupe.7G134100	16.329	4.02932	2.64013e-13	8.58437e-12	yes	up	-
Prupe.7G136000	0.362	-1.46698	0.000328413	0.00258314	yes	down	-
Prupe.7G141500	3.482	1.79972	0.00180026	0.0111554	yes	up	RecName: Full=Methylesterase 10; Short=AtMES10
Prupe.7G150400	0.35	-1.51269	1.41583e-13	4.69978e-12	yes	down	-
Prupe.7G152100	0.181	-2.46915	8.59613e-24	6.64736e-22	yes	down	RecName: Full=Probable polyol transporter 6
Prupe.7G153800	0.474	-1.07697	0.00311036	0.0178835	yes	down	-
Prupe.7G155900	0.068	-3.87519	1.67285e-05	0.00018008	yes	down	-
Prupe.7G161200	0.315	-1.66653	0.00633732	0.0324762	yes	down	RecName: Full=Dehydrin DHN3; AltName: Full=B17
Prupe.7G163200	29.876	4.90092	2.08671e-08	3.7238e-07	yes	up	RecName: Full=Thioredoxin H-type; Short=Trx-H
Prupe.7G177800	2.334	1.22298	1.22278e-24	1.01393e-22	yes	up	RecName: Full=Lysine histidine transporter-like 8; AltName: Full=Amino acid transporter-like protein 1
Prupe.7G194400	3.549	1.82749	9.31128e-20	5.47721e-18	yes	up	RecName: Full=Ethylene-responsive transcription factor ERF017
Prupe.7G194900	3.782	1.91917	2.91783e-05	0.00029765	yes	up	-
Prupe.7G197200	0.216	-2.21264	7.64686e-54	4.64367e-51	yes	down	RecName: Full=Auxin-responsive protein IAA13; AltName: Full=Indoleacetic acid-induced protein 13
Prupe.7G197300	0.288	-1.79667	8.25163e-29	9.20926e-27	yes	down	RecName: Full=Syntaxin-121; Short=AtSYP121; AltName: Full=Syntaxin-related protein At-Syr1
Prupe.7G198000	8.514	3.0898	1.76257e-19	1.02224e-17	yes	up	RecName: Full=Flavonoid 3'-monooxygenase; AltName: Full=Cytochrome P450 75B2; AltName: Full=Flavonoid 3'-hydroxylase
Prupe.7G205200	4.204	2.07185	1.99617e-15	7.95656e-14	yes	up	-
Prupe.7G206600	3.346	1.74263	2.72362e-20	1.67365e-18	yes	up	-
Prupe.7G207500	6.403	2.67867	1.98929e-13	6.54025e-12	yes	up	RecName: Full=Putative transcription factor bHLH041; AltName: Full=Basic helix-loop-helix protein 41; Short=AtbHLH41; Short=bHLH 41; AltName: Full=Transcription fa
Prupe.7G220300	2.86	1.51604	3.67094e-34	5.78579e-32	yes	up	RecName: Full=ABC transporter B family member 15; Short=ABC transporter ABCB.15; Short=AtABCB15; AltName: Full=Multidrug resistance protein 13; AltName: Full=P-gly
Prupe.7G220800	2.052	1.0372	0.00104711	0.00707216	yes	up	RecName: Full=E3 ubiquitin-protein ligase CIP8; AltName: Full=COP1-interacting protein 8
Prupe.7G223100	0.476	-1.0721	2.09604e-15	8.33854e-14	yes	down	RecName: Full=Glutamate receptor 3.3; AltName: Full=Ligand-gated ion channel 3.3; Flags: Precursor
Prupe.7G229500	2.575	1.36463	2.00504e-37	3.90547e-35	yes	up	RecName: Full=Arabinogalactan peptide 22; Short=AG-peptide 22; Flags: Precursor
Prupe.7G231600	0.282	-1.82857	0.00129076	0.00843899	yes	down	RecName: Full=Polyol transporter 5; AltName: Full=Protein POLYOL TRANSPORTER 5; Short=AtPLT5; AltName: Full=Sugar-proton symporter PLT5
Prupe.7G241600	5.003	2.32286	0.00209301	0.0126617	yes	up	-
Prupe.7G246400	3.251	1.70093	2.26285e-13	7.41604e-12	yes	up	RecName: Full=Chemocyanin; AltName: Full=Basic blue protein; AltName: Full=Plantacyanin; Flags: Precursor
Prupe.7G250600	3.204	1.67968	8.78321e-09	1.65765e-07	yes	up	-
Prupe.7G268600	3.53	1.81963	0.00431793	0.0236792	yes	up	RecName: Full=2-alkenal reductase (NADP(+)-dependent); AltName: Full=Alkenal double bound reductase; AltName: Full=Allylic alcohol dehydrogenase 1; Short=allyl-ADH1;
Prupe.8G007800	0.41	-1.28719	4.76811e-05	0.000459819	yes	down	-
Prupe.8G011200	2.116	1.08154	2.72163e-15	1.0765e-13	yes	up	RecName: Full=1-aminocyclopropane-1-carboxylate oxidase 3; Short=ACC oxidase 3; Short=AtACO3
Prupe.8G014200	2.234	1.15966	1.65855e-80	4.28052e-77	yes	up	-
Prupe.8G016000	0.417	-1.26047	0.000288199	0.00230014	yes	down	RecName: Full=Basic blue protein; AltName: Full=CBP; AltName: Full=Cusacyanin; AltName: Full=Plantacyanin
Prupe.8G020900	5.926	2.56712	1.9768e-47	7.84903e-45	yes	up	RecName: Full=Pathogen-related protein
Prupe.8G022200	2.656	1.40919	4.70348e-06	5.68576e-05	yes	up	RecName: Full=Dof zinc finger protein DOF1.2; Short=AtDOF1.2
Prupe.8G023800	6.298	2.65483	1.26304e-07	1.98765e-06	yes	up	RecName: Full=TMV resistance protein N
Prupe.8G024500	3.029	1.59873	7.77495e-34	1.20699e-31	yes	up	RecName: Full=U-box domain-containing protein 29; AltName: Full=Plant U-box protein 29
Prupe.8G025600	9.392	3.23149	1.25118e-39	2.8388e-37	yes	up	RecName: Full=Germin-like protein subfamily 1 member 18; AltName: Full=GLP2a copy 1; Flags: Precursor
Prupe.8G027000	2.111	1.07794	0.00203354	0.0123672	yes	up	RecName: Full=TMV resistance protein N
Prupe.8G031200	2.194	1.1336	2.23981e-29	2.59805e-27	yes	up	-
Prupe.8G031800	3.172	1.66548	2.75113e-09	5.65763e-08	yes	up	RecName: Full=TMV resistance protein N
Prupe.8G032100	3.011	1.59034	1.18502e-08	2.19435e-07	yes	up	-
Prupe.8G035800	2.054	1.0384	0.000573946	0.00417999	yes	up	RecName: Full=Germin-like protein subfamily 1 member 7; Flags: Precursor
Prupe.8G037900	2.403	1.26488	3.89321e-11	1.00104e-09	yes	up	-
Prupe.8G041000	2.95	1.56079	1.79775e-12	5.34074e-11	yes	up	RecName: Full=TMV resistance protein N
Prupe.8G045400	2.138	1.09622	2.56708e-25	2.24587e-23	yes	up	-
Prupe.8G048500	129.855	7.02076	7.91374e-08	1.29064e-06	yes	up	-
Prupe.8G050300	2.538	1.34387	0.00588657	0.0305761	yes	up	-
Prupe.8G062900	11.96	3.58019	0.0011284	0.00753737	yes	up	-
Prupe.8G063000	0.01	-6.65072	9.97084e-07	1.35961e-05	yes	down	-
Prupe.8G065700	4.561	2.18934	1.74793e-06	2.2839e-05	yes	up	RecName: Full=Classical arabinogalactan protein 9; Flags: Precursor
Prupe.8G066000	3.281	1.71398	0.00074189	0.00525302	yes	up	RecName: Full=Leucine-rich repeat extensin-like protein 5; Short=AtLRX5; Short=LRR/EXTENSIN5; AltName: Full=Cell wall hydroxyproline-rich glycoprotein; Flags: Prec
Prupe.8G066100	2.431	1.28127	3.89823e-15	1.51356e-13	yes	up	RecName: Full=Lysine-rich arabinogalactan protein 19; Short=Lys-rich AGP 19; Flags: Precursor
Prupe.8G067800	8.505	3.08836	7.76913e-21	4.98165e-19	yes	up	RecName: Full=Mitochondrial uncoupling protein 4; Short=AtPUMP4; AltName: Full=Mitochondrial dicarboxylate carrier 2
Prupe.8G103600	0.395	-1.33975	4.20572e-05	0.000411542	yes	down	-
Prupe.8G107200	2.639	1.39983	2.07876e-05	0.000218981	yes	up	-
Prupe.8G107400	3.357	1.74726	0.000403437	0.00309197	yes	up	-
Prupe.8G107500	6.428	2.68443	1.13857e-10	2.77544e-09	yes	up	-
Prupe.8G115000	2.473	1.30636	1.11815e-08	2.07454e-07	yes	up	RecName: Full=Esterase PIR7B
Prupe.8G117000	0.175	-2.51819	0.00125936	0.00826249	yes	down	-
Prupe.8G119700	5.735	2.51975	6.4721e-07	9.11524e-06	yes	up	-
Prupe.8G119800	4.197	2.06941	6.33538e-06	7.43641e-05	yes	up	-
Prupe.8G120400	2.599	1.37782	8.64183e-15	3.21492e-13	yes	up	RecName: Full=Putative disease resistance protein At4g11170
Prupe.8G125100	4.701	2.23301	5.36462e-14	1.84914e-12	yes	up	RecName: Full=Ethylene-responsive transcription factor ERF109
Prupe.8G130200	2.229	1.15636	6.38591e-05	0.000595797	yes	up	RecName: Full=Scopoletin glucosyltransferase; AltName: Full=Phenylpropanoid:glucosyltransferase 1
Prupe.8G130600	2.146	1.10152	4.22052e-23	3.09011e-21	yes	up	RecName: Full=UDP-glucose flavonoid 3-O-glucosyltransferase 7; AltName: Full=Flavonol 3-O-glucosyltransferase 7; Short=FaGT7
Prupe.8G131800	2.063	1.04465	1.27829e-39	2.86879e-37	yes	up	RecName: Full=Leucine-rich repeat extensin-like protein 3; Short=AtLRX3; Short=LRR/EXTENSIN3; AltName: Full=Cell wall hydroxyproline-rich glycoprotein; Flags: Precu
Prupe.8G137900	2.156	1.10843	3.44302e-26	3.20217e-24	yes	up	RecName: Full=Indole-3-acetic acid-amido synthetase GH3.3; AltName: Full=Auxin-responsive GH3-like protein 3; Short=AtGH3-3
Prupe.8G142400	2.398	1.26203	1.40803e-10	3.40019e-09	yes	up	RecName: Full=Zinc finger protein ZAT10; AltName: Full=Salt-tolerance zinc finger
Prupe.8G144000	2.425	1.27818	1.69026e-38	3.48988e-36	yes	up	-
Prupe.8G148600	3.177	1.66757	3.7047e-39	8.13734e-37	yes	up	-
Prupe.8G148800	4.703	2.23353	9.39242e-08	1.51032e-06	yes	up	-
Prupe.8G150200	3.556	1.83012	1.32235e-14	4.8409e-13	yes	up	RecName: Full=Phytosulfokines; Contains: RecName: Full=Phytosulfokine-alpha; Short=PSK-alpha; Short=Phytosulfokine-a; Contains: RecName: Full=Phytosulfokine-beta; Sh
Prupe.8G156600	0.287	-1.80109	0.000929234	0.00637617	yes	down	RecName: Full=Squalene monooxygenase; AltName: Full=Squalene epoxidase; Short=SE
Prupe.8G163500	0.445	-1.16677	2.75279e-19	1.57008e-17	yes	down	-
Prupe.8G172000	0.463	-1.10948	0.000274815	0.0022106	yes	down	RecName: Full=(RS)-norcoclaurine 6-O-methyltransferase; AltName: Full=S-adenosyl-L-methionine:norcoclaurine 6-O-methyltransferase; Short=6-OMT
Prupe.8G183000	2.593	1.37475	0.000344623	0.00269728	yes	up	RecName: Full=Probable L-type lectin-domain containing receptor kinase S.5; Short=LecRK-S.5; Flags: Precursor
Prupe.8G185100	2.96	1.56572	9.0769e-06	0.000102466	yes	up	-
Prupe.8G186400	2.229	1.15635	4.05532e-09	8.07427e-08	yes	up	RecName: Full=Probably inactive leucine-rich repeat receptor-like protein kinase At5g48380; Flags: Precursor
Prupe.8G188800	2.312	1.20907	2.01919e-09	4.21966e-08	yes	up	RecName: Full=Calmodulin-like protein 3
Prupe.8G192200	0.249	-2.00698	0.000235677	0.00191878	yes	down	-
Prupe.8G193100	2.06	1.04265	2.99403e-05	0.000304521	yes	up	RecName: Full=Serine/threonine-protein kinase OXI1; AltName: Full=Protein OXIDATIVE SIGNAL-INDUCIBLE 1
Prupe.8G210800	2.759	1.46425	1.59369e-52	8.65919e-50	yes	up	RecName: Full=Glutathione S-transferase U7; Short=AtGSTU7; AltName: Full=GST class-tau member 7; AltName: Full=Glutathione S-transferase 25
Prupe.8G212300	0.165	-2.59731	1.40763e-07	2.20177e-06	yes	down	RecName: Full=WD repeat-containing protein 26
Prupe.8G212600	3.079	1.62262	1.47245e-27	1.54323e-25	yes	up	-
Prupe.8G217100	4.529	2.17914	0.0011462	0.00763404	yes	up	RecName: Full=Probable leucine-rich repeat receptor-like protein kinase At1g35710; Flags: Precursor
Prupe.8G217400	2.059	1.04189	0.00167726	0.0105387	yes	up	RecName: Full=LRR receptor-like serine/threonine-protein kinase GSO2; AltName: Full=Protein EMBRYO SAC DEVELOPMENT ARREST 23; AltName: Full=Protein GASSHO 2; Flags
Prupe.8G217600	64.832	6.01863	3.07756e-05	0.000311635	yes	up	RecName: Full=Probable LRR receptor-like serine/threonine-protein kinase At4g08850; Flags: Precursor
Prupe.8G218400	3.406	1.76798	0.00630019	0.0323341	yes	up	RecName: Full=Protein NRT1/ PTR FAMILY 5.2; Short=AtNPF5.2; AltName: Full=Peptide transporter PTR3-A; Short=AtPTR3
Prupe.8G221000	3.687	1.88256	3.40064e-06	4.20941e-05	yes	up	-
Prupe.8G226700	0.206	-2.27689	0.000113263	0.000998093	yes	down	-
Prupe.8G227900	2.135	1.09434	0.0075991	0.0377069	yes	up	-
Prupe.8G228400	2.841	1.50661	0.00700635	0.035283	yes	up	-
Prupe.8G232500	0.317	-1.65922	0.000518902	0.00383456	yes	down	RecName: Full=Protein OSB1, mitochondrial; AltName: Full=Organellar single-stranded DNA-binding protein 1; Flags: Precursor
Prupe.8G234000	2.342	1.22797	1.15775e-07	1.83736e-06	yes	up	RecName: Full=Calmodulin-like protein 11
Prupe.8G252200	0.147	-2.76302	0.00180967	0.0112071	yes	down	-
Prupe.8G267700	2.146	1.10133	1.26305e-31	1.68247e-29	yes	up	-
Prupe.8G269600	3.098	1.63133	9.70357e-11	2.37381e-09	yes	up	-
Prupe.I001000	2.095	1.06672	1.21109e-16	5.45208e-15	yes	up	RecName: Full=UDP-glycosyltransferase 74E2
Prupe.I003200	88.302	6.46437	5.90013e-07	8.37251e-06	yes	up	RecName: Full=Coatomer subunit beta'-2; AltName: Full=Beta'-coat protein 2; Short=Beta'-COP 2

## Sheet: Table S4
Table S3 Sequence similarity between inoculated strains and corresponding ASVs detected in rhizosphere and endosphere samples
Code	Similarity	Name	16S rRNA Squences (V5 to V7, 5' to 3')
1	1	ASV4	GTAGTCCACGCCGTAAACGTTGGGCACTAGGTGTGGGGGGCATTCCACGTCCTCCGCGCCGCAGCTAACGCATTAAGTGCCCCGCCTGGGGAGTACGGCCGCAAGGCTAAAACTCAAAGGAATTGACGGGGGCCCGCACAAGCGGCGGAGCATGCGGATTAATTCGATGCAACGCGAAGAACCTTACCAAGGCTTGACATGGGCCGGGCAGGCGCAGAGATGCGTCCTCCCTTCGGGGCCGGTCCACAGGTGGTGCATGGTTGTCGTCAGCTCGTGTCGTGAGATGTTGGGTTAAGTCCCGCAACGAGCGCAACCCTCGTTCCATGTTGCCAGCACCTCGGGTGGGGACTCATGGGAGACTGCCGGGGTCAACTCGGA
		A7	ATACCCTGGTAGTCCACGCCGTAAACGTTGGGCACTAGGTGTGGGGGGCATTCCACGTCCTCCGCGCCGCAGCTAACGCATTAAGTGCCCCGCCTGGGGAGTACGGCCGCAAGGCTAAAACTCAAAGGAATTGACGGGGGCCCGCACAAGCGGCGGAGCATGCGGATTAATTCGATGCAACGCGAAGAACCTTACCAAGGCTTGACATGGGCCGGGCAGGCGCAGAGATGCGTCCTCCCTTCGGGGCCGGTCCACAGGTGGTGCATGGTTGTCGTCAGCTCGTGTCGTGAGATGTTGGGTTAAGTCCCGCAACGAGCGCAACCCTCGTTCCATGTTGCCAGCACCTCGGGTGGGGACTCATGGGAGACTGCCGGGGTCAACTCGGAGGA
2	1	ASV3	GTAGTCCACGCCGTAAACGATGAGTGCTAAGTGTTAGAGGGTTTCCGCCCTTTAGTGCTGCAGCTAACGCATTAAGCACTCCGCCTGGGGAGTACGGTCGCAAGACTGAAACTCAAAGGAATTGACGGGGGCCCGCACAAGCGGTGGAGCATGTGGTTTAATTCGAAGCAACGCGAAGAACCTTACCAGGTCTTGACATCCTCTGACAACTCTAGAGATAGAGCGTTCCCCTTCGGGGGACAGAGTGACAGGTGGTGCATGGTTGTCGTCAGCTCGTGTCGTGAGATGTTGGGTTAAGTCCCGCAACGAGCGCAACCCTTGATCTTAGTTGCCAGCATTTAGTTGGGCACTCTAAGGTGACTGCCGGTGACAAACCGGA
		C8	ACCCTGGTAGTCCACGCCGTAAACGATGAGTGCTAAGTGTTAGAGGGTTTCCGCCCTTTAGTGCTGCAGCTAACGCATTAAGCACTCCGCCTGGGGAGTACGGTCGCAAGACTGAAACTCAAAGGAATTGACGGGGGCCCGCACAAGCGGTGGAGCATGTGGTTTAATTCGAAGCAACGCGAAGAACCTTACCAGGTCTTGACATCCTCTGACAACTCTAGAGATAGAGCGTTCCCCTTCGGGGGACAGAGTGACAGGTGGTGCATGGTTGTCGTCAGCTCGTGTCGTGAGATGTTGGGTTAAGTCCCGCAACGAGCGCAACCCTTGATCTTAGTTGCCAGCATTTAGTTGGGCACTCTAAGGTGACTGCCGGTGACAAACCGGAGGAAGGG
3	1	ASV1	GTAGTCCACGCCCTAAACGATGTCAACTAGTTGTTGGGGATTCATTTCCTTAGTAACGTAGCTAACGCGTGAAGTTGACCGCCTGGGGAGTACGGTCGCAAGATTAAAACTCAAAGGAATTGACGGGGACCCGCACAAGCGGTGGATGATGTGGATTAATTCGATGCAACGCGAAAAACCTTACCTACCCTTGACATGGTCGGAATCCTGCTGAGAGGCGGGAGTGCTCGAAAGAGAACCGGCGCACAGGTGCTGCATGGCTGTCGTCAGCTCGTGTCGTGAGATGTTGGGTTAAGTCCCGCAACGAGCGCAACCCTTGTCCTTAGTTGCTACGCAAGAGCACTCTAAGGAGACTGCCGGTGACAAACCGGA
		P16	GATACCCTGGTAGTCCACGCCCTAAACGATGTCAACTAGTTGTTGGGGATTCATTTCCTTAGTAACGTAGCTAACGCGTGAAGTTGACCGCCTGGGGAGTACGGTCGCAAGATTAAAACTCAAAGGAATTGACGGGGACCCGCACAAGCGGTGGATGATGTGGATTAATTCGATGCAACGCGAAAAACCTTACCTACCCTTGACATGGTCGGAATCCTGCTGAGAGGCGGGAGTGCTCGAAAGAGAACCGGCGCACAGGTGCTGCATGGCTGTCGTCAGCTCGTGTCGTGAGATGTTGGGTTAAGTCCCGCAACGAGCGCAACCCTTGTCCTTAGTTGCTACGCAAGAGCACTCTAAGGAGACTGCCGGTGACAAACCGGAGGAA
